# Supplementary material for: Metabolomics analysis reveals changes related to pseudocyst formation induced by iron depletion in Trichomonas vaginalis
Source: Parasit Vectors. 2023 Jul 6;16:226. doi: 10.1186/s13071-023-05842-w (PMC10327357; doi:10.1186/s13071-023-05842-w)
Supplement: Supplementary file 1 — Additional file 1. File 1: The list of annotated compounds identified in the metabolomics analysis. [file 13071_2023_5842_MOESM1_ESM.xlsx]

## Sheet: Annotated metabolites
Peak ID	MS2 score	MS2_name	IR_mean	ID_mean	VIP	p_value	q_value	Fold change (ID/IR)	log2foldchange
57	0.9368	Pyrrolidine	0.0639782	0.0890004	0.846107	0.344339	0.715684	1.3911	0.47623
72	0.998	Propionic acid	0.411126	0.216996	0.995609	0.220849	0.503434	0.527809	-0.921912
169	0.8578	gamma-Aminobutryic acid	0.111695	0.0509633	1.82767	0.00608053	0.0771025	0.456273	-1.13203
188	0.9725	4-Hydroxybutanoic acid lactone	0.239204	0.102278	1.8352	0.00539948	0.0704738	0.427575	-1.22575
204	0.7577	2-Amino-2-methyl-1,3-propanediol	0.0105083	0.00962752	0.524781	0.582563	0.85908	0.916184	-0.12629
215	0.9553	Putrescine	0.00779746	0.0048952	0.599828	0.261391	0.632263	0.627793	-0.671638
217	0.9998	L-Alanine	0.109459	0.0801466	1.53132	0.0492021	0.260007	0.73221	-0.449671
218	0.9704	Sarcosine	0.15508	0.158338	0.627356	0.958679	0.989824	1.02101	0.0300004
222	0.9916	L-Alanine	0.018103	0.00694635	1.79005	0.000327666	0.0230146	0.383713	-1.3819
225	0.9338	Dihydroxyacetone	0.29372	0.255126	0.681666	0.366914	0.641552	0.868602	-0.203233
226	0.9442	DL-lactate	0.105278	0.0745592	0.662747	0.324936	0.612186	0.70821	-0.49775
247	0.7855	Phenol	0.0546927	0.158175	1.63946	0.00352125	0.061012	2.89206	1.5321
311	0.811	3,3-Dimethylacrylic acid	0.0151274	0.0117909	0.779322	0.48525	0.81066	0.779443	-0.359485
323	0.9062	Valeric acid	0.284614	0.134995	1.11135	0.151627	0.423259	0.474309	-1.0761
327	0.7045	3-Butynoic acid	0.00611716	0.00497529	0.475237	0.620917	0.872909	0.813332	-0.298083
328	0.8973	L-.alpha.-Amino-.gamma.-butyrolactone	0.0302439	0.0267264	0.422621	0.519605	0.831978	0.883698	-0.178374
334	0.7996	Malonic acid	0.0400494	0.0280282	1.14775	0.105542	0.349046	0.699841	-0.514901
336	0.9695	2-hydroxy-butanoic acid	0.119963	0.0871142	0.509134	0.433133	0.692857	0.726174	-0.461612
337	0.8624	D(-)-beta-hydroxy butyric acid	0.0232719	0.0275096	0.813481	0.323809	0.611548	1.1821	0.241346
345	0.9962	L-Serine	0.0908054	0.0388581	1.71932	0.000673211	0.0310308	0.427927	-1.22456
349	0.8917	Glyceric acid	0.190792	0.504677	1.73566	0.000165073	0.0145549	2.64517	1.40336
364	0.9595	p-Cresol	0.0551758	0.326025	1.65164	7.18199e-05	0.0145549	5.90884	2.56287
365	0.9441	4-Aminobutyric acid	0.253685	0.112799	1.82511	0.0090014	0.0937603	0.444643	-1.16928
372	0.9721	3-Aminobutanoic acid	0.0160852	0.0137878	0.589878	0.720216	0.914279	0.857173	-0.222342
375	0.6012	Choline	4.66777	5.76979	1.43195	0.0403237	0.226366	1.23609	0.305784
391	0.9995	Uracil	4.19267	3.95564	0.625594	0.88032	0.969009	0.943463	-0.0839614
395	0.8872	Diethanolamine	0.0369695	0.0263773	0.731656	0.367318	0.734745	0.713487	-0.487042
434	0.9582	Maleamic acid	0.0040125	0.00444821	0.89581	0.881549	0.969638	1.10859	0.148726
436	0.9608	L-Proline	1.11833	1.22935	0.478726	0.489175	0.735507	1.09928	0.136556
438	0.9983	Imidazole	0.1805	0.118349	0.783116	0.250051	0.619795	0.655671	-0.608956
445	0.9998	Maleic acid	0.0339845	0.0228909	0.832628	0.216982	0.499297	0.67357	-0.570101
454	0.8497	Cytosine	0.0142952	0.0157718	0.360977	0.648811	0.88644	1.10329	0.141812
458	0.9808	Cycloleucine	0.0155012	0.0134523	0.586584	0.489833	0.812779	0.867821	-0.204531
466	0.8621	Uracil	0.0336969	0.0251635	1.22621	0.0684175	0.32023	0.746759	-0.421286
475	0.8301	L-Valine	0.939608	0.675051	1.16072	0.149525	0.423259	0.718439	-0.477062
482	0.625	Hydroxyproline	0.0132425	0.00671163	1.06848	0.188316	0.557759	0.506824	-0.980443
484	0.9999	Creatinine	0.0135042	0.00776542	0.891418	0.226731	0.594469	0.575037	-0.798274
485	1	Pyruvaldehyde	0.0161713	0.0356949	0.990787	0.231276	0.599654	2.2073	1.14229
489	0.6703	epsilon-Caprolactam	0.301477	0.188314	0.85069	0.22067	0.588957	0.624637	-0.678909
494	0.9382	Dihydrouracil	0.0189906	0.0027982	1.91574	0.000190975	0.0137655	0.147347	-2.76271
495	0.8438	3-Cyano-L-alanine	0.0141391	0.0085135	1.48366	0.046716	0.250549	0.602122	-0.731871
503	0.9998	Ornithine	0.0197532	0.0274019	0.468961	0.62153	0.872909	1.38721	0.472191
504	0.9757	Succinate	0.526659	0.715126	1.2769	0.0847562	0.30868	1.35785	0.441329
506	0.8041	Methylmalonic acid	0.0407964	0.0335156	0.528479	0.705757	0.877913	0.821533	-0.283609
510	0.7715	2-Methyl-3-hydroxybutyric acid	0.248601	0.316301	1.02127	0.14208	0.414166	1.27232	0.347462
516	0.9999	L-Proline	0.0296572	0.0221079	0.724689	0.406993	0.759897	0.745449	-0.423819
526	0.8088	L-Threonine	0.0444664	0.0270317	0.411432	0.332459	0.615081	0.607911	-0.718067
539	0.7735	1,2-Diacetylhydrazine	0.0138486	0.00999429	0.963877	0.153859	0.50227	0.721683	-0.470562
548	0.9902	Betaine	0.70757	0.65183	0.242852	0.772805	0.930542	0.921223	-0.118377
559	0.9893	5-Aminopentanoic acid	0.26351	0.329799	0.818596	0.535888	0.837615	1.25156	0.32373
564	0.9039	Benzoic acid	0.652142	0.682252	0.616739	0.91019	0.977647	1.04617	0.0651203
571	0.6672	Succinate	0.102533	0.10997	0.760448	0.849434	0.957188	1.07254	0.101025
572	0.9995	Nicotinate	0.514196	0.828036	1.5675	0.0030477	0.0576328	1.61035	0.687375
573	0.6514	Methylmalonic acid	0.00716077	0.00668311	0.587248	0.845947	0.957188	0.933295	-0.0995956
578	0.8941	2-Methyl-3-hydroxybutyric acid	0.0268675	0.0198977	0.698826	0.371617	0.740591	0.740585	-0.433262
587	0.9999	Taurine	0.0340759	0.0295981	0.557799	0.431776	0.692857	0.868593	-0.203247
592	0.9849	L-Threonine	0.0114723	0.00582475	0.169287	0.24147	0.610914	0.507724	-0.977883
596	0.8946	Tyramine	0.0657439	0.0503339	1.42562	0.0912298	0.386762	0.765605	-0.385327
620	0.9091	Glutaraldehyde	0.0104432	0.00821481	0.480487	0.567724	0.853816	0.786618	-0.346265
620	0.7866	5-Amino-4-carbamoylimidazole (AICA)	0.0155198	0.0124066	0.505954	0.656698	0.846704	0.799405	-0.323002
625	0.7955	Parachlorophenol	0.159826	0.113469	0.685076	0.29694	0.583204	0.709954	-0.494202
628	0.8556	Ammelide	0.181756	0.102759	0.855249	0.106615	0.351807	0.565365	-0.822745
646	0.9598	L-Pyroglutamic acid	3.4291	1.61597	1.55997	0.0564662	0.236613	0.471252	-1.08543
651	0.9997	L-Pipecolic acid	0.706275	0.292112	1.57868	0.0544317	0.232615	0.413595	-1.27371
652	0.7079	Picolinic acid	1.95892	2.69848	1.65581	0.00467292	0.0628403	1.37753	0.462088
662	0.9997	Cyanuric acid	0.0504527	0.0497537	0.594229	0.970482	0.989902	0.986147	-0.0201254
666	0.669	ketoisocaproic acid	1.49062	0.847571	0.865613	0.197203	0.481077	0.568604	-0.814505
676	0.7578	4-Imidazoleacetic acid	0.00718814	0.0114815	1.55336	0.0093639	0.0958736	1.59729	0.675624
677	0.7631	5-Methylcytosine	0.00445978	0.00607181	1.1252	0.146155	0.492421	1.36146	0.445154
680	0.9998	N-Acetyl-L-alanine	0.0356874	0.0369255	0.246097	0.828407	0.943553	1.03469	0.0492031
683	1	Creatine	0.0120913	0.00668821	0.430842	0.450271	0.704295	0.553143	-0.854276
687	0.9328	L-Leucine	5.00734	4.0358	0.784781	0.298314	0.583627	0.805977	-0.31119
687	0.738	Melamine	0.00757664	0.0078853	0.01087	0.812298	0.948646	1.04074	0.0576082
688	0.9618	L-Norleucine	0.0223264	0.021509	0.584654	0.930378	0.98554	0.963388	-0.0538112
702	0.9694	L-Asparagine	0.0723669	0.0504949	0.484119	0.445384	0.700363	0.697763	-0.519191
703	0.8122	Crotonic acid	0.0112782	0.00695039	0.886612	0.168589	0.529263	0.616268	-0.698371
708	0.8858	Hydroxyisocaproic acid	5.09792	9.42221	1.39513	0.0188772	0.140999	1.84824	0.886156
720	1	Ala-Gly	0.00524202	0.00441522	1.14841	0.115184	0.445412	0.842275	-0.247636
723	0.9969	L-Lysine	0.0215815	0.0181367	0.64899	0.617027	0.872849	0.840383	-0.250881
725	0.9851	D-Aspartic acid	0.252642	0.183995	0.530503	0.54157	0.770313	0.728283	-0.457428
726	0.9845	L-Aspartate	0.0911871	0.0619641	0.483347	0.570489	0.793093	0.679527	-0.557398
739	1	.beta.-Homoproline	0.124959	0.103603	0.154592	0.761027	0.930542	0.829095	-0.270391
741	0.6078	DL-pipecolic acid	0.0185072	0.0171122	0.47024	0.535464	0.837615	0.924621	-0.113066
742	0.9966	D-Pipecolinic acid	4.36393	1.99226	1.78171	0.0113848	0.106297	0.456529	-1.13122
753	0.7725	DL-3-Phenyllactic acid	0.020517	0.0174358	0.70171	0.399091	0.758611	0.849823	-0.234767
762	0.9846	N-Acetylputrescine	0.043699	0.0307757	1.47392	0.0467283	0.250549	0.704265	-0.505809
766	0.976	Creatine	0.15766	0.0682089	0.961573	0.0250875	0.172179	0.432634	-1.20878
766	0.9618	Adenine	2.90654	2.81469	0.31968	0.934049	0.986302	0.968399	-0.0463262
770	0.9961	2-Ethoxyethanol	0.029402	0.017122	0.6756	0.319625	0.691402	0.582341	-0.780063
771	0.9373	L-Leucine	0.0116773	0.0121763	0.520301	0.920262	0.975378	1.04273	0.0603709
779	0.9138	L-Asparagine	0.0136396	0.0103794	0.119351	0.602206	0.868339	0.760976	-0.394078
780	0.6121	3-Ureidopropionate	0.0120648	0.0140596	0.0707666	0.842839	0.957188	1.16534	0.220747
786	0.9625	Hypoxanthine	3.07532	2.02751	1.46644	0.0280838	0.163085	0.659284	-0.601029
787	0.875	Glycolate	0.0507804	0.0453492	0.498314	0.783576	0.917282	0.893044	-0.163196
789	0.7739	L-Threonate	0.0415825	0.0369249	0.482592	0.488098	0.734637	0.887993	-0.17138
793	0.9908	D-Aspartic acid	0.0126484	0.00859529	0.515591	0.467924	0.796974	0.679557	-0.557334
823	0.9992	Adenine	0.254684	0.31851	0.848654	0.3666	0.734745	1.25061	0.322629
825	0.7929	Dopamine	0.0279621	0.0219227	0.52179	0.566031	0.853475	0.784016	-0.351045
833	0.9979	Salicylic acid	0.0812918	0.193788	0.327346	0.181931	0.46108	2.38386	1.2533
835	0.9268	Urocanic acid	0.0532496	0.0358845	0.930029	0.168263	0.443725	0.673893	-0.569409
838	0.9968	Hypoxanthine	7.51389	5.23778	1.83456	0.000584879	0.0231446	0.69708	-0.520604
848	0.7811	Terpineol	0.055735	0.0487068	0.439562	0.565438	0.853471	0.8739	-0.194461
850	0.8891	4-Nitrophenol	0.389552	0.280522	0.737518	0.381404	0.653558	0.720115	-0.473702
857	0.6571	Trigonelline	0.0822754	0.0710466	0.689617	0.716673	0.914279	0.863522	-0.211696
874	0.974	Urocanic acid	0.0271183	0.0246425	0.0770451	0.770571	0.930542	0.908705	-0.138116
884	0.9682	2-Oxoadipic acid	3.40588	3.47187	0.00200714	0.969397	0.989902	1.01937	0.0276815
885	0.7161	N,N-Dimethylaniline	0.00894659	0.0129584	0.723895	0.296411	0.666679	1.44842	0.534482
897	0.6415	Gaboxadol	0.0228743	0.0234633	0.396531	0.96052	0.986244	1.02575	0.0366754
903	0.8473	L-Carnitine	0.0625842	0.0649033	0.163645	0.897711	0.973183	1.03705	0.0524915
909	0.9885	Pyruvaldehyde	0.0671402	0.139461	1.64893	0.000729717	0.0326161	2.07715	1.05461
911	0.8456	4-Hexen-1-ol, (E)-	0.0103421	0.00809979	0.961022	0.23232	0.599771	0.783188	-0.352569
911	0.8528	1-Naphthol	0.0536159	0.0256791	0.222613	0.290032	0.577167	0.478945	-1.06207
915	0.8117	3-Methylthiopropionate	0.0594907	0.0403399	0.733832	0.351613	0.723295	0.678087	-0.560457
917	1	1-Aminocyclopropanecarboxylic acid	0.0131124	0.0128504	0.698445	0.956593	0.986219	0.980019	-0.0291185
919	0.9943	Caprylic acid	0.315381	0.388368	0.672309	0.564052	0.788604	1.23142	0.300328
919	0.991	Ala-Ala	0.0122968	0.0128322	0.142218	0.809966	0.948382	1.04354	0.0614834
933	0.7119	Larixinic Acid	0.00527315	0.0103667	1.6897	0.0022938	0.0448459	1.96595	0.975225
934	0.6439	Acetoacetic acid	0.078865	0.0786885	0.338037	0.994346	0.998332	0.997762	-0.00323269
935	0.7354	DL-2-Aminoadipic acid	0.00394643	0.00416036	0.693169	0.886227	0.96434	1.05421	0.0761618
942	0.7067	1-Aminocyclohexanecarboxylic acid	0.0109051	0.0192408	0.477966	0.33348	0.702887	1.76439	0.819167
947	0.7156	N,N-Bis(2-hydroxyethyl)glycine	0.0106355	0.0150241	1.34535	0.0726096	0.279809	1.41264	0.498395
950	0.6653	Erythritol	0.0165987	0.046569	1.87075	5.72355e-05	0.00793372	2.80559	1.4883
963	0.9493	N-Acetylcadaverine	0.00490757	0.00252736	1.00544	0.0699442	0.325683	0.514991	-0.957381
964	0.9979	D-Quinovose	0.183982	0.141722	1.31601	0.0649576	0.259654	0.770304	-0.3765
965	0.9199	L-Glutamine	0.156868	0.130444	0.554765	0.655334	0.845684	0.831552	-0.266121
968	0.6507	Butyl lactate	0.0901222	0.0749766	0.293328	0.586182	0.805046	0.831944	-0.265442
969	0.6713	DL-O-tyrosine	0.00887643	0.00578539	0.361462	0.422373	0.774229	0.65177	-0.617566
973	0.9948	4-acetamidobutanoate	0.00696903	0.00808146	0.74683	0.284148	0.656399	1.15962	0.213656
974	0.9288	4-Guanidinobutyric acid	0.0220147	0.0232372	0.738657	0.881564	0.962191	1.05553	0.0779651
976	0.9962	L-Glutamate	1.47645	0.700762	1.63993	0.037954	0.19371	0.474625	-1.07514
976	0.9192	(3-Carboxypropyl)trimethylammonium cation	0.0159404	0.0102871	0.86026	0.227413	0.594469	0.645348	-0.63185
978	0.9945	Acetylcholine	0.00885702	0.00594466	1.5405	0.0802305	0.356097	0.671181	-0.575226
983	0.7832	Coumarin	0.00782589	0.00477154	0.421486	0.420006	0.772296	0.609712	-0.713801
988	0.9944	L-Glutamine	0.107974	0.0855195	0.564779	0.586571	0.861651	0.792035	-0.336365
998	0.9123	7-Methylxanthine	0.149679	0.12074	0.539564	0.476701	0.725628	0.806663	-0.309962
999	0.7103	(S)-2-Hydroxyglutarate	0.0457714	0.0384086	1.10316	0.154606	0.427258	0.839139	-0.253019
1001	0.7865	Atrolactic acid	0.952642	2.51267	1.49349	0.00294754	0.0576328	2.63757	1.39921
1004	0.9798	4-Pyridoxic acid	0.0631923	0.0734846	0.693508	0.666399	0.891501	1.16287	0.217694
1005	0.9982	L-Glutamate	0.220887	0.0893804	1.83295	0.0253567	0.173079	0.404643	-1.30528
1014	1	L-Methionine	0.0438015	0.0503198	0.647683	0.687527	0.868983	1.14881	0.200146
1023	0.9149	DL-a-Hydroxybutyric acid	0.0835125	0.0676734	0.171166	0.683639	0.900525	0.810339	-0.303402
1025	0.9995	3-Hydroxymandelic acid	0.0228087	0.0334688	0.951537	0.482803	0.731145	1.46737	0.553232
1030	0.9935	D-Ribose	0.0167985	0.0189226	0.51341	0.775858	0.912592	1.12645	0.17178
1035	0.9396	3-Phenylpropanoic acid	0.038001	0.042588	0.202462	0.686129	0.867959	1.12071	0.164409
1038	0.8531	trans-cinnamate	0.0246321	0.0197422	0.999745	0.264871	0.635549	0.801481	-0.319259
1055	0.6554	6-Mercaptopurine	0.0248514	0.0308224	0.445802	0.486782	0.733406	1.24027	0.310654
1057	0.9894	L-Methionine	0.0359661	0.045017	0.719213	0.510683	0.827724	1.25165	0.323831
1057	0.999	Xanthine	1.05386	1.01405	0.00261258	0.937931	0.986768	0.962224	-0.0555555
1058	0.9762	2-Hydroxyphenylacetic acid	0.0699171	0.152648	1.549	0.00543952	0.0729391	2.18328	1.1265
1058	0.7071	D-Lyxose	0.197493	0.137221	0.707214	0.302038	0.671113	0.694816	-0.525297
1062	0.7067	N6-Methyladenine	0.00673771	0.00828528	0.385781	0.641254	0.882765	1.22969	0.298293
1067	0.9634	Triethanolamine	0.0173547	0.0140394	0.866061	0.237337	0.608864	0.808966	-0.30585
1069	0.9422	Ribitol	0.0127953	0.024696	1.16706	0.157126	0.428395	1.93009	0.948665
1070	0.9862	Glycerol	0.0148744	0.0153273	0.143998	0.830039	0.943992	1.03045	0.0432738
1080	1	Methoxyacetic acid	0.0537246	0.0683919	0.969262	0.261998	0.632673	1.27301	0.348244
1089	0.8728	Xanthine	0.0152905	0.00963602	0.772161	0.197361	0.567437	0.630195	-0.666131
1090	0.6087	2-Methoxybenzoic acid	0.0308147	0.0279574	0.676278	0.386414	0.749343	0.907273	-0.140391
1091	0.888	2-Hydroxyadenine	0.0794163	0.209998	1.50445	0.0176142	0.142266	2.64427	1.40287
1095	0.7244	N-Methylanthranilic Acid	0.0572072	0.0497026	0.859213	0.268206	0.637608	0.868816	-0.202877
1105	0.9279	L-Histidine	0.0284698	0.051053	1.04899	0.265058	0.552986	1.79323	0.842562
1107	0.9255	Hydroxyurea	0.0265728	0.0295605	0.416043	0.565507	0.853471	1.11243	0.153719
1146	0.8598	L-Valine	0.0561836	0.0459456	1.02758	0.230437	0.599202	0.817776	-0.290223
1154	0.9841	2(1H)-Pyridinone	0.0367589	0.0227101	0.126259	0.389333	0.749549	0.617812	-0.694761
1156	0.9864	L-Histidine	0.00893026	0.00786362	0.939996	0.259187	0.629719	0.880559	-0.183509
1174	0.634	3-Indoleacetonitrile	0.445283	10.8926	0.193031	0.210122	0.578515	24.4623	4.61249
1192	0.6713	Maleic acid	0.00604585	0.00282609	1.78475	0.0290366	0.184373	0.467443	-1.09714
1195	0.996	Phenylacetylglycine	0.0668498	0.882276	0.232919	0.213926	0.58144	13.1979	3.72223
1202	0.9958	Methyl acetoacetate	0.0147561	0.0113228	0.952095	0.640319	0.882586	0.767327	-0.382087
1209	0.737	Caproic acid	0.00649123	0.00668611	0.0890814	0.953567	0.985594	1.03002	0.0426735
1212	0.8339	5-Hydroxymethyluracil	0.337993	0.103769	1.6222	0.022992	0.151398	0.307015	-1.70362
1222	0.9042	Acetyl-DL-Valine	0.0482289	0.0162277	1.86535	0.0124604	0.113977	0.336473	-1.57144
1227	0.6593	DL-Norvaline	0.0068293	0.0113695	1.11978	0.334899	0.702887	1.66482	0.735365
1240	0.636	DL-2,4-Diaminobutyric acid	0.00142039	0.000930799	0.914207	0.275713	0.643389	0.655313	-0.609745
1243	0.813	Cyclohexylamine	0.0153575	0.00884102	0.909517	0.116689	0.448346	0.575681	-0.79666
1251	0.9996	D-Alanyl-D-alanine (D-Ala-D-Ala)	0.0377686	0.0400018	0.520863	0.898255	0.966362	1.05913	0.0828786
1253	0.7753	D-Alanyl-D-alanine (D-Ala-D-Ala)	0.0213746	0.0590666	1.58939	0.033144	0.175368	2.7634	1.46645
1253	0.8946	DL-Homoserine	0.0685006	0.0717988	0.0816205	0.925831	0.978494	1.04815	0.0678432
1255	0.9898	N6-Methyl-L-lysine	0.00684614	0.00674166	0.0535472	0.974981	0.99037	0.984738	-0.0221884
1259	0.8829	(R)-2-Hydroxycaprylic acid	0.0232674	0.0300925	1.39031	0.0259584	0.156497	1.29333	0.37109
1269	0.9511	L-Carnitine	0.210706	0.146783	1.61129	0.0674289	0.32023	0.696624	-0.521548
1279	0.6412	Deoxygalactonojirimycin	0.0050972	0.00866394	1.58129	0.00618337	0.0771025	1.69974	0.765318
1283	0.905	Nicotine	0.0154873	0.0175804	0.665499	0.72319	0.915804	1.13515	0.182883
1298	0.814	Dimethylaminopurine	0.00515913	0.00430331	0.483758	0.685716	0.901632	0.834116	-0.261681
1300	0.9415	D-Fructose	0.0400128	0.0282065	0.790277	0.336755	0.618952	0.704937	-0.504434
1301	0.932	3-Hydorxy-3-methylglutaric acid	0.0246654	0.0257105	0.290229	0.714693	0.878424	1.04237	0.0598714
1303	0.8148	Butyl lactate	0.00366882	0.00205071	0.977464	0.110344	0.432262	0.558956	-0.839194
1312	0.7896	trans-2-Hydroxycinnamic acid	0.0481663	0.0257903	1.57189	0.0269263	0.177925	0.535442	-0.901198
1325	0.8241	DL-Methionine sulfoxide	0.00389642	0.00496039	0.0960457	0.703167	0.905121	1.27306	0.348304
1327	0.9981	(S)-Citramalic acid	0.0567007	0.0710866	0.987374	0.309855	0.684264	1.25372	0.326211
1328	0.9524	D-Arabinono-1,4-lactone	0.149203	0.181755	0.776915	0.436949	0.782823	1.21817	0.284716
1329	0.6478	(S)-2-Hydroxyglutarate	0.0107904	0.0240297	1.55682	0.0192304	0.149367	2.22696	1.15508
1332	0.9989	L-Phenylalanine	0.738556	0.575779	1.0369	0.241545	0.610914	0.779602	-0.35919
1342	0.6166	Glyceric acid	0.00522759	0.00631921	0.484991	0.577265	0.856157	1.20882	0.273599
1344	0.9366	4-Methoxyphenylacetic acid	0.0103022	0.0127562	0.776598	0.445235	0.784276	1.2382	0.308247
1351	0.8828	D-Arabinono-1,4-lactone	0.0117776	0.0130395	0.415447	0.642259	0.836595	1.10714	0.146839
1352	0.977	L-Phenylalanine	1.64928	1.32817	0.753235	0.325828	0.613005	0.805308	-0.312388
1355	0.949	Pyridoxal (Vitamin B6)	0.0805116	0.080762	0.0150734	0.995137	0.998332	1.00311	0.00448048
1360	0.9483	Acetohydroxamic acid	0.00846194	0.0086804	0.587843	0.958206	0.986219	1.02582	0.0367733
1369	0.9926	Norharmane	0.137926	0.0315935	1.87351	0.0104096	0.100311	0.229061	-2.1262
1371	0.9341	Pyridoxamine (PM)	0.00805332	0.008742	0.634383	0.818032	0.951896	1.08552	0.11838
1384	0.9435	DL-3-Phenyllactic acid	4.43818	10.8902	1.45466	0.00611176	0.0779934	2.45376	1.295
1385	0.9819	Pyridoxine	0.0346633	0.0279973	0.983207	0.253672	0.623625	0.807692	-0.308123
1388	0.8994	Diphenylamine	0.0138379	0.0104698	1.42398	0.0425985	0.235468	0.756603	-0.402391
1441	0.996	Glycerol 3-phosphate	0.0113728	0.0131655	0.766825	0.698493	0.904336	1.15763	0.211171
1445	0.7701	N-Carbamylglutamate	0.00394699	0.00668992	1.15246	0.315344	0.690179	1.69494	0.761238
1446	0.7007	L-Kynurenine	0.0213945	0.0444232	1.66289	0.0335565	0.200552	2.07638	1.05407
1447	0.9416	N-Acetyl-L-alanine	0.0171211	0.0139345	1.00973	0.26297	0.632673	0.81388	-0.297112
1448	0.9702	Gly-Pro	0.0103704	0.00832126	0.915242	0.227957	0.594469	0.802407	-0.317595
1449	0.9582	Pro-Gly	0.00678331	0.01671	1.6986	0.000692547	0.0249594	2.4634	1.30065
1451	0.6532	L-Isoleucine	0.0168594	0.0154932	0.682902	0.433312	0.782823	0.918964	-0.121919
1475	0.9999	Glycerol 3-phosphate	0.170398	0.222252	0.695257	0.44809	0.703119	1.30431	0.383286
1484	0.9978	Indoleacetic acid	0.0187276	0.00685285	1.28573	0.0279151	0.180946	0.365923	-1.45039
1488	0.6026	Theanine	0.00656866	0.00648991	0.681775	0.97399	0.99037	0.988011	-0.0174009
1491	0.9676	N2-Acetyl-L-ornithine	0.0205985	0.01587	0.684531	0.443204	0.784146	0.770446	-0.376235
1492	0.9982	L-Arginine	0.61203	0.566603	0.582009	0.870403	0.95845	0.925778	-0.111262
1505	0.9908	L-Citrulline	0.272135	0.244558	0.628602	0.442289	0.784146	0.898664	-0.154146
1520	0.9877	Ser-Ala	0.0165571	0.0186252	0.523735	0.742364	0.925132	1.1249	0.169798
1524	0.9797	Serotonin	0.00511571	0.00409024	0.669091	0.539793	0.838665	0.799545	-0.322749
1534	0.7869	Iminodiacetic acid	0.00546783	0.00395246	0.495911	0.483499	0.808975	0.722857	-0.468218
1542	0.9666	2-Hydroxyadenine	0.0129622	0.0108625	0.406256	0.423563	0.688083	0.838017	-0.254949
1544	0.996	Acetyl-DL-Leucine	0.0466807	0.0909241	1.62599	0.00102487	0.0368556	1.94779	0.961837
1558	0.9982	Pelletierine	0.00579538	0.0029847	0.901937	0.0609232	0.299985	0.515013	-0.957319
1563	0.6276	Oxypurinol	0.0860924	0.0412665	0.786168	0.0385898	0.194266	0.479328	-1.06091
1569	0.685	Shikimate	0.164927	0.109174	0.625656	0.419823	0.68601	0.661951	-0.595205
1571	0.9651	Dihydrouracil	0.025101	0.0180542	0.479441	0.55471	0.780918	0.71926	-0.475414
1575	0.9301	N2-Acetyl-L-ornithine	0.019842	0.0243529	1.12326	0.100706	0.343334	1.22734	0.295536
1592	0.9992	Indoleacetic acid	0.0228723	0.0189718	0.611699	0.370209	0.643179	0.829467	-0.269744
1597	0.9837	L-Citrulline	0.148984	0.141801	0.280562	0.7186	0.880148	0.951791	-0.071284
1599	0.6642	Hydroxyphenyllactic acid	0.00108821	0.000802521	0.256506	0.557785	0.848987	0.737468	-0.439348
1600	0.978	L-Tyrosine	0.0392338	0.0309898	0.536702	0.574784	0.854588	0.789874	-0.340306
1601	0.9997	Pargyline	0.0037052	0.0014601	1.23216	0.0740829	0.339688	0.394068	-1.34348
1602	0.7087	3-Hydroxyisovaleric acid	0.00955192	0.0044201	1.15383	0.133854	0.475749	0.462745	-1.11171
1608	0.9795	2-Phenylbutyric acid	0.0671493	0.0377588	1.00918	0.335507	0.702887	0.562311	-0.830559
1614	0.9005	5,6,7,8-tetrahydro-2-Naphthoic Acid	0.0535172	0.05254	0.585848	0.960968	0.989824	0.981741	-0.0265857
1620	0.6954	N-Formylmethionine	0.00972479	0.00769252	0.587141	0.366074	0.641282	0.791021	-0.338211
1629	0.7327	Acetyl phosphate	0.0199362	0.0226553	0.160124	0.78029	0.914887	1.13639	0.184455
1630	0.9734	Phosphorylcholine	0.0833227	0.104322	0.721109	0.529858	0.837615	1.25202	0.324257
1635	0.8728	L-Gulonic gamma-lactone	0.0430024	0.0549153	0.900634	0.205369	0.487848	1.27703	0.352792
1635	0.9162	P-Fluorophenylalanine	0.0336518	0.0268469	0.355738	0.579987	0.858076	0.797787	-0.325925
1637	0.6017	Beta-Alanine	0.110258	0.0889393	0.410756	0.669352	0.857027	0.806649	-0.309987
1641	0.8567	3-Nonen-1-ol, (Z)-	0.0994081	0.0680665	0.950475	0.170335	0.532651	0.684718	-0.546418
1644	0.9763	Hippuric acid	0.0191863	0.106303	1.78193	0.00113056	0.0370154	5.54057	2.47003
1663	0.8469	myo-Inositol	0.450386	1.01855	1.71582	0.000106602	0.0145549	2.26151	1.17728
1666	0.8436	Jasmine lactone	0.149798	0.123965	0.470508	0.487499	0.811148	0.82755	-0.273082
1667	0.7746	D-Mannose	0.00623837	0.017325	1.78005	0.00184356	0.0429091	2.77717	1.47362
1672	0.9384	Allocystathionine	0.0110768	0.00783128	0.68454	0.345431	0.717128	0.706998	-0.500222
1676	0.9989	Imidazoleacetic acid	0.00352187	0.00402427	0.488298	0.775107	0.930542	1.14265	0.192388
1677	0.8417	L-Cysteine	0.0501222	0.0333453	0.829177	0.295577	0.583204	0.66528	-0.587967
1678	0.9793	Pro-Ala	0.0689083	0.193652	1.86719	0.00363928	0.0555761	2.81028	1.49071
1679	0.9506	Ala-Pro	0.0091775	0.0256388	1.69365	0.0326226	0.198601	2.79366	1.48216
1695	0.7575	DL-Indole-3-lactic acid	0.123239	0.0383504	1.75446	0.0422035	0.234725	0.311187	-1.68415
1697	0.6635	2-Methylglutaric acid	0.0108406	0.00488568	1.08975	0.121512	0.460247	0.450683	-1.14982
1697	0.8915	L-Iditol	0.102982	0.0954236	0.270767	0.651246	0.84262	0.926604	-0.109975
1703	0.949	L-NG-Monomethylarginine	0.0636465	0.0969012	0.76429	0.307349	0.679563	1.52249	0.606435
1711	0.6101	N-Acetylglutamine	0.00878555	0.00729572	0.60293	0.656135	0.887173	0.830423	-0.268082
1716	0.9966	Val-Ala	0.0386001	0.0440473	0.0990456	0.795825	0.939762	1.14112	0.190452
1717	0.9938	N.alpha.-Acetyl-L-lysine	0.0287203	0.027512	0.604384	0.904721	0.967323	0.957929	-0.0620099
1718	0.9886	Ile-Gly	0.00282412	0.00283559	0.492666	0.99171	0.998332	1.00406	0.00584652
1720	0.9987	N6-Acetyl-L-lysine	0.0829865	0.0662515	0.55715	0.603908	0.868339	0.79834	-0.324925
1730	0.9704	L-Pyroglutamic acid	0.00225076	0.00199172	0.554504	0.754479	0.930542	0.884909	-0.1764
1745	0.9997	Quinaldic acid	0.485863	0.31427	1.6252	0.019679	0.15117	0.64683	-0.628542
1745	0.9628	Pyridoxal (Vitamin B6)	0.0257018	0.0235914	0.401016	0.596366	0.812976	0.91789	-0.123606
1747	0.7455	Thr-Ala	0.0421371	0.0311926	0.655931	0.36379	0.733277	0.740266	-0.433885
1749	0.914	Ala-Thr	0.00242332	0.00632939	1.61973	0.0304233	0.190357	2.61187	1.38508
1762	0.9598	N-Acetyl-L-methionine	0.00301591	0.0055677	1.72423	0.00316423	0.0518358	1.84611	0.884487
1771	0.6025	3-Phosphoserine	0.0421937	0.0331587	1.35467	0.0423655	0.200286	0.785869	-0.347639
1778	0.9993	Thymine	0.0239654	0.0176245	0.465745	0.538585	0.768291	0.735416	-0.443367
1810	0.673	Gly-His	0.0112402	0.00855415	1.28385	0.126797	0.464123	0.76103	-0.393974
1817	0.8695	alpha-N-Acetyl-L-glutamine	0.0376752	0.0218809	1.38575	0.109407	0.356815	0.580776	-0.783946
1823	0.8856	Azelaic acid	0.059787	0.0638238	0.381315	0.746073	0.896927	1.06752	0.0942624
1837	0.9044	N-Acetyl-L-glutamate	0.0796366	0.0432771	1.56474	0.0571884	0.238493	0.543432	-0.87983
1843	0.9119	Glycyl-L-leucine	0.00873544	0.0209265	1.42996	0.021535	0.145707	2.39559	1.26038
1861	0.9954	N-Acetyl-L-Histidine	0.0515579	0.043184	1.01354	0.282704	0.653957	0.837582	-0.255697
1869	0.8916	9-Decen-1-ol	0.128542	0.0845658	0.971528	0.143487	0.491034	0.657885	-0.604094
1872	0.6229	.beta.-Citronellol	0.0155714	0.0103189	0.41321	0.531675	0.837615	0.662686	-0.593603
1873	0.9981	N-Acetyl-DL-methionine	0.301488	0.658393	1.5987	0.00134467	0.0381421	2.18381	1.12685
1877	0.9337	DL-Homocysteine	0.31403	0.152339	1.29214	0.381194	0.748269	0.485111	-1.04361
1888	0.7173	D-Galactarate	0.0945924	0.0717488	0.931904	0.159022	0.429648	0.758505	-0.398769
1891	0.922	Quinate	0.0678484	0.0414315	1.61217	0.023653	0.152412	0.610648	-0.711586
1904	0.9794	p-CHLOROPHENYLALANINE	0.0251466	0.0238326	0.0122698	0.913417	0.969933	0.947747	-0.0774267
1915	0.7711	Scytalone	0.0113814	0.00939981	0.733982	0.591841	0.807554	0.825892	-0.275974
1936	0.8638	Sarcosine	0.00421663	0.00623461	1.36827	0.07565	0.344224	1.47858	0.564209
1952	0.9428	2-Phenylacetamide	0.00725686	0.00721361	0.126932	0.961117	0.986295	0.994041	-0.00862326
1953	0.9444	3-Hydroxybenzoate	0.282929	0.209045	0.697442	0.366881	0.734745	0.738859	-0.436629
1958	0.6291	Simazine	0.0336416	0.0376853	0.783892	0.787938	0.938443	1.1202	0.163757
1959	0.8192	Carbaryl	0.00482325	0.00238	1.1666	0.298444	0.668069	0.493443	-1.01904
1960	0.93	Pimelic acid	0.0120261	0.00640911	1.81808	0.00272636	0.047698	0.532931	-0.907978
1960	0.9022	Galactonic acid	0.282978	0.327304	0.572394	0.358881	0.634712	1.15664	0.209943
1980	0.9639	N-Acetyl-L-Histidine	0.0277799	0.0270489	0.141048	0.865561	0.961372	0.973685	-0.0384731
1985	0.9542	Ser-Asp	0.0548025	0.0183333	1.24147	0.0287421	0.184373	0.334533	-1.57978
1988	0.9627	Pro-Ser	0.00871445	0.00565512	0.795244	0.396221	0.756346	0.648936	-0.623852
1992	0.9524	Ser-Pro	0.00951303	0.01712	0.53336	0.515757	0.829685	1.79964	0.847707
1996	0.9885	Ala-Leu	0.0113541	0.0522692	1.77121	0.0168676	0.140071	4.60354	2.20274
1997	0.9942	Ile-Ala	0.26528	0.257378	0.568151	0.943949	0.984134	0.970214	-0.0436249
1999	0.9839	NG,NG-dimethyl-L-arginine(ADMA)	0.0216633	0.0195903	0.50884	0.438189	0.783515	0.904308	-0.145113
2009	0.6674	Gly-Gln	0.00356558	0.00319185	0.580089	0.770088	0.930542	0.895185	-0.159742
2013	0.9995	Acetylcarnitine	0.0597191	0.0549495	0.703995	0.830034	0.957188	0.920134	-0.120084
2017	0.9291	Gly-Lys	0.0266564	0.0258338	0.581615	0.934247	0.98164	0.969138	-0.0452262
2026	0.9769	L-Tryptophan	0.0215241	0.0246748	0.677436	0.697946	0.904336	1.14638	0.197086
2045	0.9813	Pantothenol	0.0292944	0.040071	0.726073	0.60507	0.868339	1.36788	0.451937
2047	0.6518	Ala-Val	0.00611994	0.00628833	0.137531	0.849316	0.957188	1.02751	0.0391585
2054	0.9116	Thr-Ser	0.00297289	0.00416556	0.361021	0.487476	0.811148	1.40118	0.486644
2070	0.8441	Cyclohexylsulfamate	0.01171	0.0102586	0.50561	0.784963	0.918099	0.876056	-0.190905
2074	1	Dihydrolipoate (dihydrolipoic acid)	0.0422793	0.0731943	1.01782	0.1502	0.497375	1.73121	0.791781
2074	0.7565	Ethosuximide	0.109547	0.0944217	0.341089	0.506874	0.741942	0.861933	-0.214353
2088	0.9984	4-Hydroxycinnamic acid	0.0373644	0.0114778	1.65914	0.0400461	0.194347	0.307185	-1.70282
2090	0.899	(R)-3-Hydroxybutyric acid	0.0066245	0.00550161	1.05984	0.196442	0.567437	0.830494	-0.267958
2096	0.9383	3-Methoxytyramine	0.0272004	0.0190098	1.76056	0.00682143	0.0808698	0.69888	-0.516883
2100	0.8844	Sebacic acid	0.00905058	0.0081773	0.688807	0.775833	0.912592	0.903512	-0.146385
2103	0.8816	Spermidine	0.00239617	0.00329492	0.765035	0.474663	0.801649	1.37508	0.459512
2108	0.9982	DL-Phenylalanine	0.00492401	0.00484463	0.0491888	0.974261	0.99037	0.983879	-0.0234468
2117	0.9535	(+)-Methamphetamine	0.0339953	0.0213129	1.07723	0.167938	0.528139	0.626936	-0.67361
2118	0.7675	DL-O-tyrosine	0.0077036	0.00622488	0.0693378	0.669102	0.857027	0.808048	-0.307487
2127	0.6745	L-Serine	0.0285705	0.0230606	0.582579	0.389749	0.74955	0.80715	-0.309091
2138	0.924	L-Tryptophan	0.107121	0.0593509	0.421066	0.326591	0.613326	0.554053	-0.851905
2148	1	Pectin (Galacturonic acid)	0.00519009	0.00526984	0.618058	0.972278	0.99037	1.01537	0.0220017
2151	0.8335	Indolelactic acid	0.095532	0.0507804	1.25306	0.123434	0.379447	0.531554	-0.911711
2155	0.855	Pantothenol	0.0450765	0.0706642	0.72549	0.454001	0.707129	1.56765	0.648603
2157	0.6333	(R)-(+)-Citronellic acid	0.0560983	0.039842	0.944647	0.297992	0.668069	0.710217	-0.493669
2179	0.8667	N-Acetyl-L-phenylalanine	0.0298658	0.0566424	1.38036	0.0231607	0.151831	1.89656	0.923387
2224	0.9731	Pro-Val	0.0225586	0.201809	1.89143	0.00210424	0.0442071	8.94601	3.16124
2225	0.9981	Acetyl-DL-Leucine	0.0225061	0.0236901	0.534673	0.866841	0.95845	1.05261	0.0739724
2226	0.7887	Val-Pro	0.0202868	0.0290227	0.424113	0.507526	0.825417	1.43062	0.516639
2236	0.9777	sn-Glycerol 3-phosphoethanolamine	0.00485456	0.00232348	1.69481	0.00246996	0.0449754	0.478619	-1.06305
2244	0.9979	Lys-Ser	0.0120611	0.0086908	0.713381	0.331221	0.702887	0.720564	-0.472801
2256	0.8852	N1-Methyl-2-pyridone-5-carboxamide	0.0163845	0.00727192	1.4744	0.0871529	0.313737	0.443829	-1.17193
2263	0.9984	Glycylproline	0.0546002	0.0201862	1.14833	0.0575369	0.289613	0.369709	-1.43554
2268	0.952	Pro-Thr	0.0325279	0.0345048	0.567223	0.879152	0.960723	1.06078	0.0851204
2269	0.8944	N-.alpha.-Acetyl-L-arginine	0.739565	0.485147	1.58966	0.0658095	0.316236	0.65599	-0.608255
2273	0.9985	Val-Val	0.00336914	0.015423	1.73148	0.030898	0.191994	4.57772	2.19463
2281	0.9996	N-Desmethylselegiline	0.0461654	0.0255665	0.844302	0.179737	0.545262	0.553802	-0.852558
2282	0.8919	Ala-Gln	0.0206818	0.0359293	1.51656	0.0545423	0.280015	1.73725	0.796802
2286	0.6567	Thr-Val	0.072657	0.0492116	1.61919	0.0499621	0.26325	0.677314	-0.562103
2289	0.844	Ala-Lys	0.1248	0.148678	0.535918	0.69094	0.902018	1.19133	0.252577
2294	0.7502	Dodecanoic acid	0.101633	0.0883507	0.83075	0.325913	0.696313	0.869315	-0.20205
2300	0.9008	5-L-Glutamyl-L-alanine	0.0097912	0.013651	0.433186	0.493756	0.81454	1.39421	0.479451
2302	0.9949	Phe-Ala	0.0327126	0.0326791	0.322526	0.996533	0.998332	0.998976	-0.00147764
2306	0.9242	Leu-Ser	0.0211246	0.0944407	1.74628	0.0244464	0.170086	4.47065	2.16048
2308	0.9848	Val-Thr	0.0311327	0.0423201	0.84388	0.388394	0.749343	1.35934	0.442909
2314	0.9765	sn-Glycerol 3-phosphoethanolamine	0.0356647	0.0277666	0.498806	0.560581	0.785239	0.778546	-0.361146
2325	0.97	Pantothenate	0.115243	0.0357886	1.88278	0.00347354	0.0544003	0.310549	-1.68711
2341	0.8932	Met-Ala	0.0357297	0.0237822	1.02405	0.266717	0.636589	0.665615	-0.58724
2342	0.9237	Ala-Met	0.00453226	0.00366191	0.6573	0.54417	0.842435	0.807965	-0.307635
2345	0.9579	Thr-Thr	0.00854341	0.00788321	0.475879	0.884283	0.963992	0.922724	-0.116029
2346	0.9542	N-.alpha.-Acetyl-L-arginine	0.0151845	0.00998568	1.26352	0.150741	0.423259	0.657625	-0.604663
2354	0.7828	Methacholine	0.0338136	0.0254279	0.52248	0.480361	0.805219	0.752004	-0.411188
2376	0.933	4-Hydroxycoumarin	0.0175497	0.0180214	0.24715	0.94777	0.985585	1.02688	0.0382632
2379	0.9929	Phe-Gly	0.00416522	0.00847825	0.178264	0.30141	0.671113	2.03549	1.02537
2384	0.7658	5-L-Glutamyl-L-alanine	0.02013	0.048429	1.71464	0.00709555	0.0844867	2.40581	1.26652
2408	0.87	Pantothenate	1.15594	0.476971	0.408447	0.183665	0.463019	0.412627	-1.27709
2413	0.7748	Cuminaldehyde	0.0414891	0.0228565	0.56317	0.387811	0.749343	0.550903	-0.86013
2420	0.7109	His-Ser	0.00388168	0.00446557	0.480941	0.745423	0.92766	1.15042	0.202161
2422	0.999	N-Acetyl-L-phenylalanine	0.0120802	0.0116806	0.592105	0.933963	0.98164	0.966919	-0.0485333
2423	0.9945	3,4,5-Trimethoxycinnamic acid	0.00985904	0.0170023	1.61627	0.00389031	0.0630572	1.72454	0.786209
2432	0.7071	BHT	0.0476196	0.0293343	1.03687	0.170196	0.446863	0.616014	-0.698965
2436	0.9075	Cytidine	0.0116577	0.00929069	1.1691	0.193144	0.562272	0.796955	-0.327429
2457	0.7259	Dimethyl sulfone	0.0272009	0.0219495	0.664658	0.572313	0.853946	0.806941	-0.309465
2461	0.9924	Uridine	0.0151892	0.00748239	1.76345	0.011076	0.104497	0.492611	-1.02148
2462	0.828	Gly-Glu	0.0075702	0.0237625	0.858182	0.135528	0.479416	3.13895	1.65028
2463	0.645	N-Acetylmannosamine	0.0137412	0.0370495	1.69021	0.00232859	0.0477038	2.69624	1.43095
2469	0.6525	Dexpanthenol	0.0857871	0.0828332	0.166085	0.809969	0.932634	0.965567	-0.0505515
2469	0.8169	Glu-Pro	0.01141	0.0111554	0.00435622	0.931412	0.98164	0.977688	-0.0325541
2470	0.9635	His-Ala	0.0270606	0.0432068	0.411733	0.404872	0.759897	1.59667	0.675065
2499	0.9997	Deoxycytidine	0.00875192	0.00565907	0.36429	0.373163	0.741536	0.646609	-0.629033
2503	0.9764	N-epsilon,N-epsilon,N-epsilon-Trimethyllysine	0.0023949	0.00520871	0.930305	0.0461191	0.248822	2.17492	1.12096
2514	0.7874	Altretamine	0.460668	0.519153	0.801807	0.778092	0.931024	1.12696	0.172432
2523	0.8336	L-Fucose-1-phosphate	0.0156701	0.0148425	0.559749	0.889651	0.971796	0.947189	-0.0782759
2526	0.7644	Diaminopimelic acid	0.00353763	0.00569279	0.498992	0.401134	0.759084	1.60921	0.686354
2533	0.9932	Ile-Asp	0.0142347	0.0110123	0.789277	0.504239	0.823788	0.773623	-0.370297
2535	0.9995	3-Hydroxycapric acid	0.0321828	0.020529	1.44076	0.0689237	0.2711	0.637887	-0.648627
2543	0.9862	Ile-Pro	0.0240789	0.141754	1.8777	0.00898329	0.0937603	5.88704	2.55754
2543	0.9994	Pentobarbital	0.0240549	0.00996361	1.04138	0.088237	0.315897	0.414203	-1.27159
2550	0.8695	Myristoleic acid	0.253824	0.250048	0.0147664	0.976306	0.989902	0.985121	-0.0216273
2558	0.9804	7-Methylxanthine	0.097646	0.0690264	0.714958	0.335438	0.702887	0.706904	-0.500414
2562	0.7315	6-Hydroxydopamine	0.10033	0.048353	1.10604	0.126699	0.464123	0.481939	-1.05308
2563	0.9132	3-Indolepropionic acid	0.0824144	0.074938	0.170478	0.782245	0.91645	0.909282	-0.1372
2575	0.6448	3-Hydroxycapric acid	0.0151024	0.0116127	0.829654	0.385081	0.749343	0.768932	-0.379073
2576	0.9949	N6,N6,N6-Trimethyl-L-lysine	0.00870683	0.00423959	1.01959	0.107788	0.425018	0.486927	-1.03822
2582	0.8018	2'-Deoxyuridine	0.0103143	0.0174071	0.799739	0.188137	0.46633	1.68767	0.755036
2606	0.9975	Val-Leu	0.0439236	0.0366394	0.0373127	0.623437	0.872909	0.834163	-0.261599
2611	1	Myristic acid	0.215831	0.180272	1.11678	0.141585	0.414166	0.835247	-0.259726
2621	0.9953	Lys-Cys	0.00680488	0.00643566	0.664949	0.890874	0.965337	0.945741	-0.0804826
2644	0.9629	Dihydroxyacetone phosphate	0.0347705	0.0372955	0.0825626	0.771228	0.910438	1.07262	0.101138
2653	0.9982	Ile-Thr	0.0176745	0.0469068	0.193366	0.208055	0.576905	2.65393	1.40813
2654	0.8664	Leu-Thr	0.116158	0.085088	0.599444	0.506235	0.824807	0.732518	-0.449063
2693	0.7398	Thr-Asp	0.00398274	0.00699774	1.63245	0.0390796	0.221451	1.75702	0.813129
2696	0.9577	His-Pro	1.09292	0.345359	1.84115	0.0128208	0.116682	0.315995	-1.66203
2704	0.9325	2-keto-D-Gluconic acid	0.685413	0.604855	0.675405	0.35369	0.629919	0.882469	-0.180383
2721	0.9992	Jasmonic acid	0.019444	0.0411035	1.53138	0.0148562	0.127401	2.11394	1.07994
2734	0.999	Capric acid	0.0246532	0.111889	1.72286	2.69964e-05	0.0132732	4.53851	2.18222
2738	0.6417	Ser-Met	0.00733191	0.0071052	0.330498	0.849486	0.957188	0.969079	-0.0453145
2740	0.9701	Ala-Phe	0.00931187	0.015051	0.370271	0.399661	0.758893	1.61633	0.692719
2750	0.6788	Sulfathiazole	0.00444053	0.029583	1.90593	0.000533693	0.0229507	6.66206	2.73597
2776	0.9968	Acetylglycine	0.01513	0.0342094	1.66563	0.0032309	0.0596981	2.26103	1.17698
2797	0.8593	.gamma.-L-Glu-.epsilon.-L-Lys	0.00736762	0.00945264	1.35183	0.0653876	0.315049	1.283	0.359519
2821	0.973	Nicotinuric acid	0.00254029	0.00237287	0.532724	0.872894	0.95845	0.934095	-0.098359
2825	0.9126	d-Dethiobiotin	0.0104565	0.0496408	1.61887	0.029762	0.166916	4.74736	2.24712
2829	0.7573	3-Hydroxyisovaleric acid	0.012863	0.0439979	1.3422	0.000909624	0.0353078	3.4205	1.77421
2861	0.8344	Lys-Ile	0.00928445	0.00712812	1.16278	0.181524	0.548007	0.767748	-0.381295
2882	0.995	Lumichrome	0.0310138	0.0212501	0.92541	0.238219	0.60976	0.685182	-0.545442
2899	0.6402	L-Cystine	0.0659308	0.0374281	0.734295	0.107527	0.353902	0.567688	-0.81683
2905	0.9859	Flumequine	0.0335347	0.0293397	0.410239	0.679921	0.898253	0.874903	-0.192804
2906	0.7248	Nitrotyrosine	0.0125857	0.00631448	1.769	0.0289411	0.184373	0.501718	-0.995051
2914	0.8361	Agomelatine	0.0479946	0.0374104	1.57778	0.0251293	0.172179	0.779471	-0.359433
2915	0.7617	Sebacic acid	0.0265067	0.0344238	0.524921	0.792709	0.938543	1.29869	0.377053
2916	0.8679	Lys-Pro	0.0343509	0.0445743	0.493209	0.554509	0.848891	1.29762	0.375863
2923	0.8465	Myristoleic acid	0.0533245	0.0355039	0.965242	0.220304	0.588957	0.665809	-0.586819
2935	0.9886	Stavudine	0.0440319	0.098349	1.51895	0.0240789	0.152412	2.23358	1.15936
2943	0.9566	Pro-Glu	0.0145804	0.046692	1.8502	0.000774799	0.0268498	3.20239	1.67915
2945	0.9999	Pro-Phe	0.0171522	0.0130816	0.981825	0.197753	0.567437	0.762681	-0.390849
2947	0.6298	alpha-D-Galactose 1-phosphate	0.00955007	0.0102172	0.528428	0.871259	0.964491	1.06985	0.0974143
2953	0.9984	Ile-Ile	0.0801476	0.211031	0.251931	0.213269	0.58144	2.63302	1.39672
2953	0.7939	Lumichrome	0.502616	0.391362	0.545947	0.400033	0.67051	0.778651	-0.360951
2955	0.6309	Leu-Ile	0.209974	0.190662	0.00436409	0.743366	0.925739	0.908026	-0.139194
2959	0.9758	(S)-Equol	0.00750257	0.00571327	0.734234	0.56297	0.787837	0.761509	-0.393067
2967	0.8391	N-Acetyl-L-tyrosine	0.00579063	0.00688579	0.701966	0.321529	0.691402	1.18913	0.249903
2975	0.7698	Val-Gln	0.0235454	0.0824307	1.58419	0.0294531	0.185388	3.50092	1.80773
2975	0.9998	Pentadecanoic Acid	0.929551	0.798885	0.621197	0.470608	0.720817	0.859432	-0.218545
2976	0.9524	Val-Ser	0.00446399	0.00457975	0.522972	0.95068	0.985594	1.02593	0.0369345
2981	0.9909	Arg-Ala	0.00788612	0.00541044	1.08673	0.159361	0.512801	0.686071	-0.54357
2983	0.9947	Lys-Val	0.0286971	0.0339324	0.498635	0.723875	0.916028	1.18243	0.241756
2985	0.8788	Val-Lys	0.0184866	0.0268864	0.404204	0.449374	0.784755	1.45438	0.5404
2993	0.9352	Myristic acid	0.402198	0.293922	1.24453	0.0877445	0.379128	0.730788	-0.452475
3005	0.6931	Alpha-N-Phenylacetyl-L-glutamine	0.00583933	0.00715145	0.481007	0.683271	0.900525	1.2247	0.292433
3006	0.923	Pro-Met	0.00503474	0.00456131	0.587188	0.803963	0.943806	0.905968	-0.142467
3008	0.9917	Val-Glu	0.0122801	0.0308713	1.71802	0.0261632	0.175003	2.51392	1.32994
3008	0.9142	Cytidine	0.0368506	0.019944	1.51738	0.0727921	0.279809	0.541211	-0.885737
3010	0.9112	Phosphorylcholine	0.0391754	0.031508	0.520848	0.638102	0.83588	0.804279	-0.314231
3014	0.9537	Pro-Asn	0.00525664	0.00622575	0.454257	0.70915	0.909918	1.18436	0.244107
3022	0.6818	Oleic acid	0.245694	0.1886	0.764871	0.401839	0.759084	0.767622	-0.381533
3033	0.6447	Thr-Gln	0.00732213	0.0328496	1.8227	0.0173748	0.142266	4.48634	2.16554
3038	0.9986	Lys-Thr	0.0308432	0.033225	0.541726	0.855613	0.95845	1.07722	0.107317
3045	0.6369	Uridine	0.396762	0.420879	0.398106	0.82418	0.941646	1.06078	0.0851315
3046	0.8725	Pseudouridine	0.076057	0.104976	1.03661	0.206925	0.490517	1.38023	0.464905
3053	0.9522	Thr-Glu	0.00374125	0.0115286	1.86555	0.00207771	0.0442071	3.08149	1.62363
3058	0.7714	Val-Met	0.00898131	0.0211186	0.131991	0.241189	0.610914	2.35139	1.23351
3065	0.6613	Matrine	0.0180843	0.0147109	0.360265	0.576243	0.855347	0.813461	-0.297856
3068	0.9778	alpha-hydroxy myristic acid	0.0276503	0.0503846	1.0483	0.250008	0.536772	1.82221	0.865689
3084	0.9237	Bufexamac	0.00624349	0.00332857	0.20945	0.276614	0.565888	0.533126	-0.907451
3100	0.9384	Thr-Met	0.00513714	0.00653311	0.428311	0.61531	0.872849	1.27174	0.346803
3120	0.7248	gamma-L-Glutamyl-L-valine	0.0376362	0.0743187	1.59824	0.0196418	0.142058	1.97466	0.981603
3128	0.7046	N1-Acetylspermidine	0.0697478	0.059494	0.805455	0.292001	0.66455	0.852986	-0.229405
3149	0.997	Deoxyadenosine	0.0189298	0.0147164	0.00546742	0.629391	0.876622	0.777421	-0.363232
3150	0.9999	5'-Deoxyadenosine	0.008112	0.00547171	1.20893	0.172562	0.535339	0.67452	-0.568067
3152	0.9841	Ile-Cys	0.443326	0.36802	1.01014	0.189023	0.558393	0.830134	-0.268584
3157	0.6787	Jasmonic acid	0.023559	0.027571	0.644699	0.786193	0.937459	1.1703	0.226874
3171	0.9974	Pro-Asp	0.00916541	0.0127703	0.156848	0.535175	0.837615	1.39332	0.478524
3172	0.8389	His-Asp	0.00951399	0.00581288	1.73423	0.00705262	0.0810089	0.610983	-0.710796
3173	0.9774	Deoxyinosine	0.00286368	0.00258445	0.58328	0.795619	0.939762	0.902492	-0.148014
3205	0.8532	Val-Asn	0.0032647	0.00320299	0.0724702	0.969041	0.99037	0.981098	-0.0275315
3222	0.9133	Daidzein	0.0068686	0.00430983	0.855586	0.20005	0.569494	0.627469	-0.672385
3231	0.9288	Val-His	0.00446	0.0202785	1.72353	0.0333497	0.200552	4.54675	2.18484
3247	0.7573	5-Hydroxymethylcytidine	0.00248445	0.00228858	0.0485861	0.867373	0.95845	0.921162	-0.118474
3256	0.6101	Tridecanoic acid (Tridecylic acid)	0.0658004	0.0567651	0.580228	0.720819	0.914279	0.862687	-0.213091
3273	0.8783	His-His	0.00331548	0.00348648	0.243881	0.778064	0.931024	1.05158	0.0725554
3275	0.9946	His-Thr	0.00599465	0.00965813	0.339671	0.377555	0.74437	1.61113	0.688069
3292	0.8289	Deoxyinosine	0.0111784	0.0121338	0.333199	0.749113	0.896927	1.08547	0.118314
3309	0.9954	Glycerophosphocholine	0.00178117	0.00289251	0.872422	0.245977	0.615574	1.62394	0.699503
3310	0.7407	Thr-Pro	0.0286145	0.0307546	0.474285	0.628945	0.876622	1.07479	0.104055
3318	0.7775	3-Hydroxydodecanoic acid	0.0341939	0.0286252	0.865673	0.3176	0.690179	0.837142	-0.256456
3331	0.946	gamma-L-Glutamyl-L-glutamic acid	0.0113705	0.00348064	1.88733	0.00620299	0.0771025	0.306111	-1.70787
3338	0.9941	Prilocaine	0.00667115	0.00380046	1.49276	0.026307	0.175003	0.569686	-0.811761
3340	0.9958	Securinine	0.00725032	0.00586233	1.34138	0.0516968	0.270002	0.808561	-0.306572
3342	0.9745	Zingerone	0.0336469	0.0207222	0.855998	0.201836	0.486452	0.615873	-0.699295
3344	0.8175	Primaquine	0.00317608	0.00392986	0.77382	0.566458	0.853475	1.23733	0.307232
3348	1	cis-9-Palmitoleic acid	10.6875	9.57721	0.432183	0.545044	0.771067	0.896112	-0.158249
3358	0.9844	2-Thiocytidine	0.00252232	0.00430015	1.18016	0.089292	0.383014	1.70484	0.769637
3361	0.9598	Nname,Clomipramine	0.00184648	0.00196111	0.495053	0.889458	0.964382	1.06208	0.0868965
3363	0.6634	Ala-Glu	0.0112605	0.0167477	1.15731	0.145733	0.492421	1.48729	0.57269
3364	0.9929	Ile-Glu	0.0139756	0.0114802	0.50027	0.549153	0.847237	0.821447	-0.28376
3367	0.6475	Leu-Gln	0.0440603	0.109696	0.256857	0.203944	0.574822	2.48967	1.31595
3369	0.9916	Ile-Ser	0.0133694	0.00488963	0.850747	0.158983	0.5125	0.365732	-1.45114
3375	0.9458	Ile-Lys	0.0239972	0.0255296	0.507075	0.888321	0.96434	1.06386	0.0893069
3376	0.9976	Lys-Leu	0.0487126	0.0456693	0.547403	0.887849	0.96434	0.937526	-0.0930687
3383	0.8182	Pentadecanoic Acid	0.05596	0.0470687	0.608521	0.545727	0.843397	0.841112	-0.24963
3395	0.7299	Gln-Asn	0.00342953	0.00362197	0.41174	0.903884	0.967323	1.05611	0.0787637
3399	0.602	7,8-Dihydro-.alpha.-ionone	0.00206378	0.00306623	1.00211	0.218778	0.588138	1.48573	0.571176
3403	1	Palmitic acid	54.217	58.0733	0.668015	0.847068	0.952492	1.07113	0.0991312
3405	0.9963	Lys-Asn	0.0178879	0.0149237	0.622426	0.632852	0.878582	0.83429	-0.261379
3412	0.7404	all cis-(6,9,12)-Linolenic acid	0.149525	0.113191	0.633696	0.376452	0.74437	0.757004	-0.401626
3420	0.9334	Mimosine	0.0106252	0.00414806	1.38609	0.0816152	0.35959	0.390398	-1.35698
3424	0.9999	Duloxetine	0.00674748	0.00713246	0.528871	0.888854	0.96434	1.05706	0.080051
3434	0.9858	Arg-Ser	0.076799	0.118709	1.46941	0.0344255	0.202067	1.5457	0.628264
3435	0.9478	Ser-Arg	0.0225175	0.0306991	0.451986	0.51508	0.829685	1.36334	0.447147
3462	0.7407	Ribothymidine	0.0243495	0.0326071	0.93439	0.286113	0.576525	1.33913	0.421296
3464	0.9948	Ile-Met	0.0298224	0.041595	0.338842	0.554029	0.848891	1.39476	0.480014
3465	0.9731	Phe-Pro	0.0256046	0.0827614	0.16826	0.133835	0.475749	3.23229	1.69256
3479	0.8172	Met-Asp	0.00747349	0.0100474	0.451877	0.653865	0.887173	1.34441	0.42697
3488	0.9927	Phe-Val	0.00459343	0.0128171	0.067	0.154161	0.502346	2.79031	1.48042
3504	0.6592	2'-O-Methyluridine	0.00534362	0.00307989	0.842748	0.315561	0.603738	0.576369	-0.794936
3509	0.9982	Thiamine	0.367714	0.438104	0.955717	0.300951	0.671113	1.19142	0.252687
3510	0.6761	Thr-Tyr	0.0119035	0.0111981	0.23896	0.836863	0.957188	0.940742	-0.0881294
3515	0.8312	Val-Phe	0.013026	0.0314075	0.149487	0.273188	0.640064	2.41113	1.26971
3518	0.8877	trans-Vaccenic acid	0.490921	0.408704	0.58543	0.582572	0.85908	0.832526	-0.264433
3526	0.9945	D-Glucose 6-phosphate	0.0567663	0.0818871	0.553298	0.440273	0.697133	1.44253	0.528601
3527	0.6587	4-thiouridine	0.0231972	0.0333584	1.14971	0.103164	0.346544	1.43804	0.5241
3543	0.9999	Dodecanoic acid	0.0392326	0.291903	1.71052	0.00192	0.0429091	7.44031	2.89536
3558	0.8845	Thr-Phe	0.0038293	0.00867245	0.137093	0.237202	0.608864	2.26476	1.17936
3559	0.9626	Promethazine	0.0210411	0.0336915	1.06455	0.265786	0.635893	1.60122	0.679171
3560	0.9936	Phe-Thr	0.00375644	0.00937361	0.118164	0.242818	0.611969	2.49534	1.31924
3571	1	Adenosine	0.992411	1.75294	1.07065	0.147857	0.494619	1.76634	0.820766
3589	0.9999	Inosine	0.166872	0.167136	0.598841	0.99667	0.998332	1.00158	0.00228312
3599	0.9809	His-Ile	0.0333635	0.0842154	0.243191	0.208241	0.576905	2.52418	1.33581
3600	0.9803	L-phenylalanyl-L-proline	0.0219306	0.101815	1.78697	0.00299006	0.0576328	4.64257	2.21493
3619	0.8131	Pro-His	0.00282026	0.00373633	0.73261	0.442797	0.784146	1.32482	0.405796
3649	0.76	Propazine	0.00433746	0.00525419	1.12613	0.183121	0.550745	1.21135	0.276617
3671	0.8413	Pro-Arg	0.0171725	0.0391745	1.723	0.0220604	0.160294	2.28123	1.18981
3684	0.8829	D-Biotin	0.0564618	0.131353	1.27136	0.242621	0.530513	2.32641	1.2181
3685	0.6391	Phenethyl Caffeiate	0.01399	0.0512696	1.49425	0.046022	0.209514	3.66475	1.87371
3687	0.8277	Allopurinol	0.0288749	0.0148895	1.68207	0.00841137	0.090222	0.515653	-0.955527
3688	0.9997	Thiamine	0.5465	0.431161	1.14669	0.103535	0.346544	0.788949	-0.341995
3704	0.9994	Adenosine	0.0838236	0.138734	0.968538	0.156252	0.42759	1.65507	0.726895
3726	0.9191	Arg-Val	0.0667197	0.0751504	0.530018	0.789894	0.938543	1.12636	0.171668
3727	0.9711	Val-Arg	0.0251763	0.031789	0.464917	0.61806	0.872849	1.26265	0.336458
3728	0.9701	Cyclopentolate	0.0254589	0.0455311	0.892007	0.123697	0.462453	1.78841	0.838681
3729	0.9944	Inosine	0.735392	0.726785	0.600054	0.975065	0.989902	0.988296	-0.0169846
3734	0.7825	Palmitic acid	0.167498	0.219149	0.0766452	0.623028	0.872909	1.30837	0.38777
3747	0.997	Tyr-Ala	0.0146058	0.0121838	0.600065	0.616672	0.872849	0.834172	-0.261583
3756	0.9948	Leu-Val	0.0244439	0.0151823	0.990833	0.175997	0.53845	0.621109	-0.687083
3765	0.718	Galangin	0.0261184	0.0222323	0.801957	0.759349	0.903069	0.851211	-0.232411
3796	0.9794	Arg-Thr	0.101816	0.132687	0.4943	0.555979	0.848891	1.3032	0.38206
3797	0.961	Thr-Arg	0.0275376	0.0355312	0.473825	0.579975	0.858076	1.29028	0.367683
3806	0.9585	Heptadecanoic acid	1.94634	1.48356	1.1015	0.118631	0.370721	0.762229	-0.391704
3835	0.9971	L-Saccharopine	0.0210044	0.0154836	1.45441	0.10038	0.404665	0.737157	-0.439957
3840	0.8462	Perseitol	0.00566338	0.00574321	0.0876694	0.979572	0.990065	1.0141	0.0201931
3860	0.9239	Met-Gln	0.00432877	0.0086179	0.265091	0.348953	0.721116	1.99085	0.993381
3908	0.9232	Acetylvalerenolic acid	0.0433518	0.028515	0.711233	0.50253	0.741942	0.657759	-0.60437
3917	0.9453	Phthalic acid Mono-2-ethylhexyl Ester	0.44946	0.285691	0.755417	0.234252	0.603032	0.635632	-0.653737
3918	0.8805	Leu-Phe	0.0602096	0.145807	0.291632	0.221471	0.588957	2.42166	1.276
3930	0.6032	Phe-Asn	0.0121729	0.012717	0.495189	0.926288	0.978494	1.04469	0.0630816
3942	0.7659	Met-Met	0.0854536	0.0435893	1.11562	0.150703	0.497375	0.510093	-0.971167
3943	0.6743	alpha-Farnesene	0.12188	0.095545	1.31236	0.0640663	0.311179	0.783925	-0.351213
3945	0.9806	Phe-Asp	0.0298467	0.00704341	1.78367	0.025772	0.174118	0.235986	-2.08323
3947	0.923	Phenylethylamine	0.106772	0.0759353	1.41467	0.033892	0.200899	0.711192	-0.49169
3949	0.9042	Val-Tyr	0.00212842	0.0100958	1.36869	0.0290577	0.184373	4.74332	2.2459
3965	0.8262	L-Saccharopine	0.0442333	0.0303333	1.29277	0.117284	0.369734	0.685758	-0.544228
3985	0.9863	2'-O-methyladenosine	0.0308797	0.037803	0.645752	0.556864	0.848959	1.2242	0.291843
3987	1	1-Methyladenosine	0.00806167	0.00788629	0.171161	0.923556	0.977245	0.978245	-0.0317318
4004	0.9984	2'-O-methylinosine	0.00461461	0.00943034	1.59685	0.0063001	0.0772298	2.04358	1.0311
4007	0.8741	trans-Zeatin	0.00626129	0.00711737	0.550694	0.611981	0.872461	1.13673	0.184885
4011	0.9982	3-Aminopropanesulphonic Acid	0.0243167	0.0184589	0.776491	0.282022	0.572191	0.759106	-0.397627
4020	0.972	Pantetheine	0.667885	0.447362	1.3804	0.0489424	0.21744	0.669819	-0.578158
4030	0.9534	all cis-(6,9,12)-Linolenic acid	47.0052	33.0253	1.48228	0.0413283	0.198564	0.702587	-0.50925
4031	0.9996	Guanosine	0.0175393	0.0557999	1.8143	0.000181341	0.0136157	3.18141	1.66967
4037	0.6367	Pinacidil	0.00370202	0.00306255	0.612318	0.627731	0.876198	0.827263	-0.273582
4051	0.7571	Stearamide	0.019852	0.0256062	0.690245	0.408961	0.76131	1.28985	0.367208
4059	0.6832	Thymidine	0.695266	0.784816	0.56876	0.625682	0.828925	1.1288	0.174789
4064	0.6209	L-Aspartyl-L-phenylalanine	0.00681984	0.0209246	1.70305	0.0169324	0.136295	3.0682	1.61739
4068	0.995	His-Glu	0.0117717	0.0256749	1.76064	0.00429365	0.0603055	2.18107	1.12504
4073	0.9121	His-Phe	0.0379799	0.0135325	1.84999	0.00960587	0.09731	0.356306	-1.48881
4076	0.9998	Linoleic acid	81.5827	64.7489	1.46357	0.0222264	0.148344	0.79366	-0.333406
4076	0.884	Pro-Gln	0.00302026	0.00371057	0.872179	0.20822	0.576905	1.22856	0.296969
4118	0.9592	2'-O-methylinosine	0.0114833	0.0270686	1.70975	0.000260072	0.0191803	2.35722	1.23708
4118	0.975	His-Met	0.00790009	0.010225	0.415055	0.58577	0.861651	1.29429	0.372164
4120	0.9261	Metyrapone	0.0147401	0.0327784	1.58078	0.0798639	0.356097	2.22375	1.153
4135	1	Oleic acid	84.4901	88.6764	0.663221	0.897332	0.973183	1.04955	0.069768
4144	0.9343	Arg-Ile	0.00668385	0.00746592	0.613094	0.68195	0.900274	1.11701	0.15964
4145	0.9698	Ile-Arg	0.0820256	0.0944475	0.494705	0.768607	0.930542	1.15144	0.203439
4151	0.8594	Heptadecanoic acid	0.129719	0.0916853	0.720476	0.353475	0.724645	0.706799	-0.500628
4154	0.9958	Guanosine	0.0425419	0.157676	1.64125	0.00331274	0.0596981	3.70638	1.89001
4167	0.9801	Leu-Leu	0.0156655	0.00764495	0.711766	0.405339	0.759897	0.488012	-1.03501
4173	0.8104	Thr-Lys	0.0196198	0.0154398	0.668985	0.497741	0.816876	0.786949	-0.345658
4190	0.946	Xanthosine	0.00662842	0.00716385	0.492685	0.85222	0.954857	1.08078	0.112071
4194	0.7485	Argininosuccinic acid	0.00533034	0.00372223	0.683917	0.400869	0.759084	0.698311	-0.518058
4199	0.9704	Arg-Asp	0.0335894	0.0314418	0.0913266	0.739216	0.922484	0.936064	-0.0953212
4222	0.9999	Stearic acid	50.635	39.9924	0.661226	0.505883	0.741942	0.789816	-0.340411
4283	0.9708	Phe-Gln	0.00767393	0.028937	1.55536	0.0353881	0.205707	3.77081	1.91488
4287	0.7236	12-Oxo-2,3-dinor-10,15-phytodienoic acid	0.0549515	0.074505	0.605268	0.582678	0.802474	1.35583	0.439178
4289	0.9011	Lys-Phe	0.0138637	0.0121769	0.609287	0.740258	0.923146	0.878329	-0.187167
4290	0.8504	Phe-Lys	0.00923241	0.00895537	0.540741	0.947846	0.985585	0.969993	-0.043954
4293	0.9104	Pentetrazole	0.00305639	0.00325364	0.70175	0.859516	0.95845	1.06454	0.0902249
4295	0.7742	Stearidonic Acid	0.444406	0.348703	0.533122	0.454013	0.78652	0.784649	-0.34988
4311	0.8268	Asp-Thr	0.0535574	0.0464426	1.06231	0.150477	0.497375	0.867155	-0.205638
4312	0.9173	Aspartame	0.0088367	0.00870865	0.578408	0.971293	0.99037	0.985509	-0.0210589
4316	0.8627	Leu-Tyr	0.0143246	0.0356616	0.165831	0.206058	0.575686	2.48954	1.31588
4317	0.604	Tyr-Leu	0.0823519	0.0439876	1.012	0.224031	0.591214	0.534142	-0.904705
4319	0.6286	Capsaicin	0.0445476	0.0471152	0.531961	0.894669	0.973183	1.05764	0.0808436
4348	0.8766	alpha-Linolenic acid	2.50712	2.0608	0.378955	0.5885	0.861651	0.821979	-0.282827
4354	0.9747	16b-Hydroxyestradiol	0.0292333	0.0403043	0.635103	0.574543	0.796477	1.37871	0.463323
4356	0.9956	L-Pipecolic acid	0.0329228	0.00299774	1.12556	0.0714156	0.330825	0.0910536	-3.45714
4358	0.7415	Phe-Met	0.0623609	0.0164405	0.915671	0.0966569	0.398571	0.263635	-1.92339
4382	0.6877	Gly-Arg	0.03477	0.039046	0.768736	0.749241	0.92915	1.12298	0.167332
4386	0.9997	S-Methyl-5'-thioadenosine	11.9668	10.174	0.54795	0.66552	0.890986	0.850181	-0.234158
4404	0.8788	D-Ribose 5-phosphate	0.0177682	0.0263362	1.4842	0.0129506	0.116476	1.48221	0.567753
4413	0.8727	3'-Hydroxyropivacaine	0.11798	0.0779534	0.536414	0.51469	0.748305	0.660736	-0.597854
4433	0.9921	His-Val	0.00458839	0.00465228	0.431298	0.981134	0.994776	1.01392	0.0199487
4456	0.6073	Nateglinide	0.0744375	0.0959142	0.620388	0.464301	0.7943	1.28852	0.365715
4470	0.9404	Chlorpromazine	0.0539181	0.0556518	0.295168	0.942722	0.984134	1.03215	0.0456575
4472	0.784	Tyr-Pro	0.00749152	0.0140475	1.7881	0.002401	0.0448459	1.87512	0.906981
4478	0.9728	Stearidonic Acid	0.210421	0.0631439	0.16315	0.331682	0.614611	0.300084	-1.73656
4478	0.9942	Pro-Trp	0.0361279	0.031448	0.82477	0.365613	0.734745	0.870461	-0.200148
4493	0.9228	N-Acetyl-D-Glucosamine 6-Phosphate	0.00619826	0.00783066	0.809932	0.49201	0.813562	1.26337	0.337272
4498	0.998	O-Acetyl-L-serine	0.0110902	0.0177654	0.362817	0.363388	0.638092	1.6019	0.679785
4501	0.6891	gamma-L-Glutamyl-L-phenylalanine	0.0133651	0.0218689	1.38371	0.0419478	0.200286	1.63627	0.710412
4507	0.9974	Embelin	1.26485	1.11076	0.345365	0.635463	0.834988	0.87818	-0.187411
4509	0.8489	9-OxoODE	2.00133	1.94128	0.640112	0.944771	0.989335	0.969993	-0.0439535
4516	0.9384	Sphinganine	0.253448	0.463547	1.35916	0.0932749	0.390218	1.82897	0.871028
4518	0.9953	Stearic acid	2.66397	0.266708	1.87081	7.30994e-05	0.00910332	0.100117	-3.32025
4528	0.9261	Arg-Gln	0.112899	0.0988404	0.632503	0.725701	0.917693	0.875476	-0.191861
4529	0.9966	Lys-Asp	0.0172871	0.0105303	1.18796	0.150312	0.497375	0.609144	-0.715145
4551	0.9296	Mevalonic acid	0.0305377	0.0280651	0.258173	0.698896	0.875366	0.919031	-0.121814
4554	0.9709	Arg-Glu	0.0700987	0.136548	1.59706	0.00874723	0.0924418	1.94794	0.961951
4555	0.9535	Val-Trp	0.00736828	0.0155084	0.171213	0.228984	0.596286	2.10475	1.07365
4561	0.9	9(S)-HODE	0.815616	0.851364	0.642103	0.906966	0.977647	1.04383	0.0618873
4572	0.9998	S-Methyl-5'-thioadenosine	2.12748	2.31522	0.0508266	0.850334	0.953797	1.08824	0.122001
4574	0.7712	Sepiapterin	0.00581677	0.0136031	1.61389	0.00163581	0.0408953	2.33861	1.22565
4601	0.9751	Nitrofurantoin	0.184859	0.231661	0.26645	0.531563	0.76568	1.25318	0.325588
4603	0.9579	gamma-L-Glutamyl-L-glutamic acid	0.0114597	0.00757972	1.56541	0.0324554	0.174286	0.661422	-0.596356
4608	0.8129	Thr-Trp	0.00218112	0.00397676	0.170816	0.269719	0.638679	1.82327	0.866526
4612	0.949	Arg-Met	0.0250087	0.0215077	0.0330409	0.777916	0.931024	0.860011	-0.217574
4613	0.8682	Met-Arg	0.0163638	0.0138563	0.611041	0.670299	0.892436	0.846767	-0.239963
4621	0.9745	Nname,cis-9,10-Epoxystearic acid	0.442521	0.197752	1.02154	0.118921	0.370843	0.446875	-1.16206
4627	0.6714	Isopentenyl pyrophosphate	0.00208371	0.0228749	1.8668	4.34993e-05	0.00731732	10.978	3.45654
4657	0.6313	Temazepam	0.0216225	0.0137144	0.6057	0.368304	0.641552	0.634268	-0.656836
4667	0.749	Geranylgeraniol	0.127204	0.106507	0.485898	0.517065	0.829698	0.837295	-0.256193
4679	0.881	Palmitaldehyde	0.531028	0.30666	0.837238	0.135182	0.403553	0.577484	-0.792148
4687	0.8732	Tyr-Glu	0.00768553	0.0129795	1.15812	0.0933319	0.390218	1.68882	0.756014
4688	0.8589	Tyr-Gln	0.00346298	0.00276329	0.663311	0.538227	0.838665	0.797953	-0.325624
4688	0.9773	N-Acetyl-D-Glucosamine 6-Phosphate	0.0604642	0.0703137	0.656685	0.681078	0.865369	1.1629	0.217725
4699	0.7557	Nadolol	0.0107324	0.0271917	1.83757	0.00120812	0.0318861	2.5336	1.34119
4725	0.9717	(4Z,7Z,10Z,13Z,16Z,19Z)-4,7,10,13,1 6,19-Docosahexaenoic acid	0.0266781	0.0385658	0.981005	0.292223	0.66455	1.4456	0.531665
4736	0.922	Eicosapentaenoic Acid	0.787547	0.960124	0.98327	0.14821	0.422287	1.21913	0.285854
4745	0.8157	Arg-His	0.0123953	0.0154957	1.1204	0.186697	0.557	1.25013	0.322074
4761	0.9069	Met-Tyr	0.00216662	0.00418221	0.126666	0.245089	0.615113	1.93029	0.948821
4764	0.9924	Phe-Phe	0.0125811	0.0350706	1.63394	0.0098106	0.0976724	2.78755	1.479
4772	0.7478	1-Palmitoylglycerol	0.0236991	0.0088786	1.44752	0.0386243	0.220256	0.374639	-1.41643
4785	0.805	Tyr-Asp	0.00142145	0.00116278	0.649339	0.572023	0.853946	0.818025	-0.289782
4798	0.6828	16-Hydroxypalmitic acid	0.154618	0.123448	0.47547	0.44874	0.784755	0.798408	-0.324801
4809	0.9924	(-)-Medicarpin	0.00443899	0.00156842	1.1293	0.0468562	0.250549	0.353327	-1.50092
4814	0.9376	Arachidonic Acid (peroxide free)	2.59013	2.70706	0.231362	0.729113	0.884409	1.04514	0.063702
4815	0.6716	Trp-Gln	0.0130858	0.00761096	0.891576	0.137663	0.481187	0.58162	-0.781851
4876	0.9878	Dihomo-gamma-Linolenic Acid	1.96175	1.28556	0.804292	0.225246	0.50646	0.655314	-0.609742
4893	0.9231	Pyrethrosin	0.0137455	0.0185392	1.12449	0.14086	0.413881	1.34874	0.431611
4896	0.7833	Ile-Trp	0.0138484	0.0155675	0.0969366	0.81345	0.948662	1.12413	0.168812
4897	0.9826	Leu-Trp	0.0123321	0.021559	0.237616	0.326131	0.696313	1.74821	0.805876
4907	0.8303	cis-9-Palmitoleic acid	0.0562495	0.0416255	0.533532	0.376826	0.74437	0.740016	-0.434372
4911	0.9583	Hexadecanedioic acid	0.39441	0.229824	0.754551	0.222458	0.503434	0.582705	-0.779163
4917	0.9973	11(Z),14(Z)-Eicosadienoic Acid	0.23398	0.328189	0.718357	0.32683	0.613326	1.40264	0.488141
4926	0.9892	His-Tyr	0.00717916	0.0109413	0.38026	0.422776	0.774229	1.52404	0.607902
4963	1	2E-Eicosenoic acid	0.492795	0.402378	0.0890977	0.694044	0.873476	0.816522	-0.292437
4968	0.985	N2,N2-Dimethylguanosine	0.00722582	0.00819853	0.487096	0.720308	0.880148	1.13462	0.182203
4993	0.979	Ile-Asn	0.0195759	0.0632208	1.76831	0.00295934	0.0502987	3.22953	1.69132
5006	0.98	Arg-Phe	0.0845696	0.0814407	0.0704567	0.942908	0.984134	0.963002	-0.0543893
5007	0.9597	Phe-Arg	0.0189598	0.0332339	0.346592	0.318237	0.690179	1.75286	0.809708
5017	0.9256	Piracetam	0.00323277	0.00318698	0.170612	0.951464	0.985594	0.985835	-0.0205823
5033	0.7503	D-Glucose 6-phosphate	0.00209848	0.00564131	1.78025	0.000534921	0.0229507	2.68828	1.42668
5049	0.999	1-methylguanosine	0.00833618	0.0111542	0.398532	0.546935	0.772728	1.33805	0.420131
5057	0.9822	Tyr-Val	0.0112849	0.0529952	1.87712	0.00141055	0.0347437	4.69614	2.23148
5064	0.9975	Benztropine	0.00153776	0.00122697	0.883968	0.258936	0.629719	0.797894	-0.325732
5116	0.8588	15-Deoxy-delta-12,14-PGJ2	0.0345677	0.0271387	0.373506	0.466483	0.718379	0.785089	-0.349072
5125	0.9996	Arecoline	0.0184305	0.0131033	0.689955	0.387454	0.749343	0.710962	-0.492156
5129	0.897	N,N-Dimethylsphingosine	0.00361001	0.0110125	1.25554	0.0100818	0.0991651	3.05055	1.60907
5141	0.9439	Oxprenolol	0.00994765	0.00652137	0.392904	0.385287	0.749343	0.655569	-0.609181
5143	0.7295	Etodolac	0.00930054	0.00999543	0.53154	0.849952	0.957188	1.07472	0.103954
5153	0.9105	Tyr-Met	0.0195266	0.00304234	0.196788	0.174616	0.537877	0.155805	-2.68219
5156	0.737	Benzylbutylphthalate	0.0401989	0.021925	1.00132	0.272128	0.639676	0.545414	-0.874576
5160	0.9852	Desipramine	0.0236141	0.0256884	0.252115	0.894749	0.965849	1.08784	0.121472
5175	0.7379	5-Oxo-ETE	0.0369641	0.0677267	1.01042	0.290893	0.577167	1.83223	0.873602
5184	0.6276	Retinol (Vitamin A)	0.0745341	0.0413455	1.23605	0.0938549	0.391496	0.55472	-0.850169
5189	0.751	Pseudoephedrine	0.0250678	0.0175743	0.467104	0.27197	0.639676	0.701071	-0.512367
5206	0.9637	N-Tigloylglycine	0.00637591	0.0120756	1.32254	0.0995263	0.403026	1.89395	0.921398
5212	0.8721	Dextromethorphan	0.0343215	0.0316456	0.576156	0.847711	0.957188	0.922033	-0.117109
5222	0.6355	5(S)-HETE	3.43162	1.23639	0.343413	0.196282	0.480126	0.360294	-1.47275
5224	0.8736	20-HETE	5.41623	2.89698	0.906949	0.236314	0.52102	0.53487	-0.902739
5254	0.9999	N2,N2-Dimethylguanosine	0.00323949	0.0040111	0.757525	0.647803	0.88644	1.23819	0.308229
5256	0.9367	Lomefloxacin	0.00948491	0.0187618	1.0615	0.158618	0.512238	1.97807	0.984094
5282	0.8152	Triflupromazine	0.0116222	0.00709209	0.789898	0.170796	0.532651	0.610219	-0.712602
5305	0.9791	Uridine 5'-monophosphate (UMP)	0.0738841	0.050873	1.29453	0.0907149	0.320845	0.688552	-0.538362
5308	0.9373	Isopentenyladenosine	0.0106214	0.0208286	1.50182	0.0143283	0.12295	1.961	0.971587
5310	0.9969	Ile-Tyr	0.0116551	0.0103766	0.580387	0.781619	0.934004	0.890304	-0.16763
5313	0.9337	Sucrose	0.0180978	0.0366621	1.71681	0.000156081	0.0145549	2.02578	1.01848
5317	0.7212	p-Hydroxyphenylbutazone	0.0075759	0.00665252	0.574233	0.432241	0.692857	0.878117	-0.187515
5334	0.6687	(2E,6E)-Farnesol	0.00626419	0.00346553	0.859265	0.176355	0.53863	0.553229	-0.854052
5338	0.6983	MG(18:2(9Z,12Z)/0:0/0:0)[rac]	0.0284195	0.0182433	0.747663	0.31785	0.690179	0.641929	-0.639514
5351	0.9581	Tyr-Arg	0.0134211	0.0205868	0.378543	0.406544	0.759897	1.53391	0.617215
5352	0.9613	Arg-Tyr	0.0191606	0.0185136	0.0563705	0.945496	0.984277	0.966236	-0.0495529
5361	0.9382	Erucamide	0.962343	0.550883	0.817477	0.253177	0.623549	0.572439	-0.804806
5371	0.9988	1-methylguanosine	0.010539	0.0114921	0.54321	0.754196	0.930542	1.09043	0.124899
5421	0.7107	L-Fucose	0.00591464	0.0236826	1.57602	0.0340076	0.177877	4.00407	2.00147
5429	0.7995	1-Stearoyl-rac-glycerol	0.0185535	0.0152886	0.77444	0.403839	0.759622	0.824028	-0.279235
5438	0.9999	Pro-Tyr	0.0188862	0.0512951	1.86766	1.52039e-05	0.00489098	2.716	1.44149
5459	0.845	3.alpha.-Mannobiose	0.0078339	0.0195338	1.85403	1.12503e-05	0.00489098	2.4935	1.31817
5478	0.993	11beta-Hydroxyprogesterone	0.0249871	0.0176325	0.684919	0.330755	0.614432	0.705665	-0.502944
5484	0.9843	7Z, 10Z, 13Z, 16Z, 19Z-Docosapentaenoic acid	2.18007	1.27126	1.67779	0.0160483	0.132241	0.583126	-0.77812
5501	0.8604	Linoleic acid	0.015018	0.0139349	0.594737	0.856806	0.95845	0.92788	-0.10799
5522	0.9999	Oxyphencyclimine	0.0319837	0.0212547	0.660134	0.410623	0.762828	0.664548	-0.589554
5523	0.6822	Desoxypeganine	0.033296	0.0341846	0.365254	0.881442	0.962191	1.02669	0.0379979
5546	0.9768	Adrenic Acid	0.267095	0.17126	1.32098	0.0443593	0.204272	0.641194	-0.641167
5578	0.8222	Arg-Lys	0.00377116	0.0035693	0.276158	0.718672	0.914279	0.946474	-0.0793645
5592	0.9504	Adenosine 3'-monophosphate	0.0153185	0.0138655	0.139713	0.755614	0.930542	0.905143	-0.143782
5599	0.6197	15-keto-PGE1	0.141954	0.0809947	0.969888	0.209226	0.491699	0.57057	-0.809524
5602	0.9862	Docosatrienoic Acid	0.145918	0.0967969	0.671796	0.536753	0.767162	0.663366	-0.592122
5639	0.847	Asp-Arg	0.00318477	0.00266076	0.639579	0.603555	0.868339	0.835464	-0.25935
5640	0.7809	Berberine	0.019078	0.0288778	1.20295	0.0969782	0.333888	1.51367	0.598052
5643	0.6635	Yohimbine	0.17789	0.0989716	0.985989	0.162403	0.432389	0.556363	-0.8459
5648	0.6682	Bestatin	0.00800112	0.0143921	0.284186	0.427405	0.77875	1.79876	0.847003
5669	0.7011	Erucamide	0.11209	0.116691	0.0134686	0.944768	0.989335	1.04104	0.0580283
5674	0.7602	Salidroside	0.040297	0.00726801	1.76306	0.0171715	0.136295	0.180361	-2.47104
5685	0.942	Phe-Trp	0.00302525	0.0117435	1.80088	0.0133017	0.117498	3.88184	1.95674
5685	0.968	9-cis-Retinoic acid	0.0227768	0.00867128	0.885958	0.042963	0.201493	0.380706	-1.39325
5697	0.9993	Erucic acid	0.128421	0.0392178	1.03878	0.039181	0.194293	0.305384	-1.7113
5753	0.9997	Norethindrone Acetate	2.03162	2.9033	0.429899	0.467068	0.718379	1.42906	0.515064
5761	0.962	Behenic acid	0.0432272	0.019448	0.963558	0.0967889	0.333888	0.449902	-1.15232
5808	0.8813	Cellobiose	1.67622	4.75443	1.74012	0.000160131	0.0145549	2.8364	1.50406
5810	0.6778	D-Maltose	0.0151144	0.0184486	1.07751	0.112535	0.363965	1.2206	0.287586
5812	0.6249	alpha,alpha-Trehalose	0.0253596	0.0180033	1.50712	0.0130295	0.116476	0.70992	-0.494271
5844	0.7451	Behenic acid	0.0198351	0.0224984	0.662312	0.806972	0.946721	1.13427	0.181764
5854	0.9986	Enoxacin	0.00945398	0.00717177	0.993437	0.183378	0.550745	0.758598	-0.398593
5868	0.8399	Ile-Ala-Arg	0.0922952	0.0687959	0.635802	0.520333	0.831978	0.745389	-0.423934
5889	0.9852	Isomaltose	0.29037	1.14001	1.87107	0.000824471	0.0268959	3.92607	1.97308
5919	0.916	Arg-Trp	0.00830343	0.0102277	0.936958	0.334112	0.702887	1.23175	0.300705
5922	0.7246	Decanoyl-L-carnitine	0.0144662	0.0115093	0.718742	0.558296	0.848987	0.795595	-0.329893
5932	0.9752	Adenosine 3'-monophosphate	0.0107982	0.0128993	0.648471	0.612579	0.821525	1.19458	0.256504
6008	0.7324	Tetrahydrocorticosterone	0.0652248	0.0439994	0.709333	0.495594	0.741049	0.674581	-0.567937
6021	0.9893	AM-580	0.0162359	0.0198951	0.869779	0.330449	0.614432	1.22537	0.293222
6031	0.9939	Gly-Val	0.0054071	0.00690871	0.846245	0.438282	0.783515	1.27771	0.353562
6064	0.7388	5(S),14(R)-Lipoxin B4	0.0391946	0.0424192	0.0480129	0.887168	0.971796	1.08227	0.114061
6065	0.9005	5(S)-HpETE	0.147309	0.220646	1.47186	0.0220671	0.14795	1.49784	0.582886
6091	0.6184	13,14-dihydro-15-keto-PGF2alpha	0.00445258	0.0100727	1.46497	0.0114022	0.108396	2.26222	1.17774
6096	0.7067	Lathosterol	0.0284302	0.0440746	1.03927	0.153149	0.500993	1.55027	0.632524
6105	0.9767	Phe-Tyr	0.00505321	0.00487065	0.293966	0.944212	0.984134	0.963874	-0.0530843
6169	0.6126	Compactin	0.0342037	0.0309219	0.546423	0.837694	0.957188	0.904052	-0.145522
6192	0.8811	Lys-Trp	0.0169316	0.0281015	1.29845	0.0667447	0.319029	1.65971	0.73093
6257	0.988	(-)-Tylocrebrine	0.0643388	0.113959	1.04537	0.186352	0.556894	1.77124	0.824759
6278	0.9557	Riboflavin	0.0033564	0.00263535	0.673264	0.675363	0.894863	0.785171	-0.348921
6281	0.6693	N-Methyl-1-deoxynojirimycin	0.0100388	0.00828874	0.653454	0.590119	0.862445	0.825667	-0.276367
6283	0.9761	Cortisone	0.00954392	0.0106882	0.4796	0.785519	0.918099	1.11989	0.163358
6320	0.6251	alpha-Guanidinoglutaric Acid	0.00885663	0.00707925	0.983731	0.272552	0.639676	0.799316	-0.323162
6373	0.9876	N-(omega)-Hydroxyarginine	0.0092556	0.0244776	1.86182	0.00104129	0.0312734	2.64462	1.40306
6380	0.9998	Enalaprilat	0.0151103	0.0107655	0.792517	0.331053	0.614432	0.712463	-0.489114
6382	0.746	20-Hydroxyarachidonic acid	0.0206021	0.0572195	0.799755	0.209863	0.578515	2.77737	1.47372
6385	0.7701	24,25-Hydroxyvitamin D3	0.0442582	0.0655575	0.861053	0.300783	0.671113	1.48125	0.566817
6434	0.9994	Dihydrocapsaicin	0.00883952	0.0138155	1.39405	0.0197142	0.15117	1.56292	0.644244
6452	0.9476	S-Adenosyl-L-homocysteine	0.0535951	0.0480162	0.641788	0.772608	0.930542	0.895907	-0.158579
6457	0.6493	Perindopril	0.0265257	0.018933	0.66966	0.389991	0.660608	0.713758	-0.486492
6461	0.9773	Tetracosanoic acid	0.0380046	0.0179976	1.1075	0.158216	0.429648	0.473563	-1.07837
6471	0.9848	His-Trp	0.0111041	0.0151749	1.22148	0.0676477	0.32023	1.3666	0.450592
6493	0.8658	Androsterone sulfate	0.0106392	0.0162503	0.728896	0.327729	0.61412	1.5274	0.611074
6597	0.8601	Dioctyl phthalate	0.0338947	0.0125387	1.21992	0.0585007	0.293188	0.369932	-1.43467
6640	1	Lithocholic acid	0.0649743	0.135492	1.46089	0.0210812	0.143294	2.08532	1.06027
6670	0.9459	Phytosphingosine	0.00999646	0.00551409	0.844331	0.0928814	0.390145	0.551604	-0.858294
6772	0.971	S-Adenosylmethionine	0.122128	0.140486	0.339104	0.74938	0.92915	1.15032	0.202032
6804	0.9179	L-Palmitoylcarnitine	0.012204	0.00897612	0.701735	0.378743	0.745895	0.735509	-0.443185
6818	0.9921	S-Adenosyl-L-homocysteine	0.0186914	0.0608067	1.76204	0.00372733	0.0623637	3.2532	1.70186
6845	0.7343	Prednisolone	0.0170594	0.0123279	0.691681	0.380827	0.748269	0.722643	-0.468644
6920	0.9771	(4Z,7Z,10Z,13Z,16Z,19Z)-4,7,10,13,1 6,19-Docosahexaenoic acid	0.00513617	0.00334149	0.886029	0.341116	0.623856	0.650579	-0.620203
7006	0.9864	RU-0211	0.0115666	0.0118966	0.522972	0.944813	0.984134	1.02853	0.0405902
7014	0.9828	Deoxycholic acid	0.0303027	0.0231853	0.762905	0.554607	0.780918	0.765124	-0.386235
7059	0.9876	Trimethobenzamide	0.0396858	0.041407	0.122438	0.893072	0.965849	1.04337	0.0612531
7073	0.6745	L-Dopa	0.00636278	0.00558941	0.620717	0.778732	0.931171	0.878455	-0.186961
7083	0.9831	Isopentenyladenosine	0.0267049	0.0315978	0.482896	0.723518	0.881584	1.18322	0.242721
7125	0.9176	Estradiol Cypionate	0.0118046	0.00943111	0.455454	0.635475	0.834988	0.798938	-0.323844
7232	0.9874	Aristolochic Acid	0.0847675	0.162754	0.385902	0.319041	0.607207	1.92	0.941107
7292	0.9928	Uridine 5'-diphosphate (UDP)	0.00252326	0.00162573	0.319269	0.368453	0.735275	0.6443	-0.634195
7329	0.9682	Lisinopril	0.00823215	0.00774499	0.00558124	0.90707	0.967756	0.940822	-0.0880065
7357	0.9326	Acetylcarnitine	0.026752	0.0226829	0.585071	0.725314	0.882134	0.847898	-0.238037
7425	0.7322	Alfuzosin	0.00360964	0.00382485	0.51278	0.901405	0.967323	1.05962	0.0835498
7437	0.9636	Stearoylcarnitine	0.0052994	0.00350231	0.872845	0.247936	0.617812	0.660887	-0.597523
7478	0.8961	alpha-Tocopherol (Vitamin E)	0.00464024	0.00304647	0.841031	0.40154	0.759084	0.656533	-0.60706
7514	0.9979	Tamoxifen	0.00384978	0.00439367	0.318953	0.653167	0.887173	1.14128	0.190649
7621	0.8283	Lunarine	0.0107381	0.00819106	0.839606	0.329195	0.701194	0.762805	-0.390615
7708	0.9907	His-Gly	0.00223439	0.00277529	0.369889	0.609584	0.871801	1.24208	0.312758
7784	1	Nervonic acid	0.0376585	0.0306034	0.760745	0.692041	0.872445	0.812655	-0.299285
7951	0.9925	1-Palmitoyl-2-hydroxy-sn-glycero-3-phosphoethanolamine	0.192214	0.0609475	1.85043	5.10063e-05	0.00765944	0.317082	-1.65707
8151	0.9628	Ethynodiol diacetate	0.0527736	0.0522806	0.0142687	0.975259	0.989902	0.990658	-0.013541
8222	0.9891	1-Myristoyl-sn-glycero-3-phosphocholine	0.662899	0.637406	0.186921	0.771577	0.930542	0.961542	-0.0565775
8293	0.6664	Squalene	0.00840457	0.00529268	0.534059	0.479417	0.804652	0.629738	-0.667176
8333	0.9892	1-Palmitoyl-2-hydroxy-sn-glycero-3-phosphoethanolamine	0.551769	0.186285	1.7638	0.000158873	0.0145549	0.337615	-1.56655
8382	0.9445	Oleanolic acid	0.0660979	0.0807869	1.09364	0.123009	0.379447	1.22223	0.289516
8421	0.6198	1-Oleoyl-L-.alpha.-lysophosphatidic acid	0.176931	0.161564	0.636874	0.822197	0.952769	0.913145	-0.131084
8484	0.8731	1-Stearoyl-2-hydroxy-sn-glycero-3-phosphoethanolamine	0.033445	0.023943	0.420996	0.505035	0.82403	0.715892	-0.482186
8526	0.6502	ponasterone A	0.0351227	0.0154083	1.17929	0.0712979	0.276748	0.438699	-1.1887
8561	0.9558	Cholesteryl sulfate	0.00286232	0.00940866	1.6978	0.000117681	0.0145549	3.28708	1.7168
8602	0.9995	Cholic acid	0.00674783	0.00439051	0.837947	0.255477	0.542358	0.650655	-0.620035
8640	0.8006	11-Keto-.beta.-boswellic acid	0.0603564	0.0756575	0.609607	0.540566	0.769629	1.25351	0.325977
8666	0.9502	Maslinic Acid	0.0283975	0.0228124	0.718556	0.615939	0.821525	0.803324	-0.315947
8778	0.9956	1-Palmitoyl-sn-glycero-3-phosphocholine	0.824924	0.725885	0.844157	0.311669	0.687426	0.879942	-0.18452
8894	0.6072	Estrone 3-glucuronide	0.0185631	0.0310575	1.56726	0.00465458	0.0673089	1.67308	0.742504
8894	0.9963	Gossypol	0.00275577	0.00129464	1.18768	0.149992	0.497375	0.469794	-1.0899
8915	0.7798	Fexofenadine	0.00382597	0.00392369	0.0492591	0.958709	0.986219	1.02554	0.0363847
8954	0.9821	1-Eicosatrienoyl-sn-glycero-3-phosphoethanolamine	0.00952841	0.0102805	0.631039	0.838426	0.957188	1.07893	0.109598
8971	0.9914	Phe-Ser	0.0142931	0.00275152	1.87104	1.62852e-05	0.00489098	0.192507	-2.37702
9104	0.9693	1-O-Octadecyl-sn-glyceryl-3-phosphorylcholine	0.00563786	0.00525308	0.40352	0.718619	0.914279	0.93175	-0.101985
9171	0.9397	Enterostatin human	0.0486825	0.0570038	0.695153	0.72745	0.883846	1.17093	0.227654
9254	0.8461	Folate	0.0458805	0.0277595	0.873336	0.313881	0.602048	0.605038	-0.724903
9385	0.999	Maltotriose	0.0316759	0.171543	1.88427	0.00155271	0.0368156	5.41558	2.43712
9395	0.9775	1-Oleoyl-sn-glycero-3-phosphocholine	0.253471	0.30057	0.894828	0.406711	0.759897	1.18581	0.245878
9436	0.9942	1-Stearoyl-2-hydroxy-sn-glycero-3-phosphocholine	1.20426	1.27581	0.676059	0.877444	0.960021	1.05941	0.0832601
9533	0.9999	Taurocholate	0.00206012	0.00150853	0.75922	0.399234	0.669932	0.732254	-0.449584
9556	0.9602	Adynerin	0.0019381	0.00136239	0.809899	0.305816	0.594306	0.702952	-0.508503
9759	0.7741	1-Palmitoyllysophosphatidylcholine	0.0147655	0.0118406	0.815307	0.322523	0.692713	0.80191	-0.318488
9998	0.8177	Cyclic adenosine diphosphate ribose	0.0579232	0.0980681	1.49308	0.0167767	0.135965	1.69307	0.759644
10045	0.9765	1-O-(cis-9-Octadecenyl)-2-O-acetyl-sn-glycero-3-phosphocholine	0.00657881	0.00702376	0.620077	0.858044	0.95845	1.06763	0.094416
10178	0.9986	3-Acetyl-11-keto-.beta.-boswellic acid	0.0290868	0.0622907	1.64643	0.0199715	0.142058	2.14154	1.09865
10291	0.9989	alpha-Linolenic acid	0.111421	0.111556	0.614927	0.99737	0.998724	1.00121	0.00174379
10367	0.983	Tyr-Thr	0.00666715	0.00260335	1.5746	0.0134998	0.11809	0.390475	-1.3567
10402	0.9291	Cer(d18:1/18:1(9Z))	0.14273	0.061517	1.31247	0.005805	0.0764498	0.431003	-1.21423
10407	0.9873	Maltotriose	0.0562703	0.247533	1.76943	0.00213064	0.0455463	4.399	2.13718
10737	0.7889	1-Stearoyl-sn-glycerol 3-phosphocholine	0.85945	0.841879	0.621922	0.957817	0.989824	0.979556	-0.0298004
11123	0.821	1-Stearoyl-sn-glycerol 3-phosphocholine	0.0033095	0.00480167	0.86098	0.312108	0.687553	1.45088	0.536924
11508	0.6752	Dehydroabietic acid	0.00690349	0.00517268	0.569662	0.426497	0.778142	0.749285	-0.416413
11771	0.7853	Fungichromin	0.0100531	0.0185388	1.05567	0.117814	0.369734	1.84409	0.882905
11906	0.9998	Nicotinamide adenine dinucleotide (NAD)	0.0900488	0.16256	1.55107	0.00842818	0.0921481	1.80525	0.852196
12036	0.8178	1-Palmitoyl-2-linoleoyl-sn-glycero-3-phosphate	0.0121875	0.0218253	1.04572	0.268054	0.557052	1.7908	0.840605
12189	0.6132	Galactinol	0.198774	1.51248	1.7656	0.000646576	0.0310308	7.60903	2.92771
12306	0.9802	Nicotinamide adenine dinucleotide (NAD)	0.0568748	0.115617	1.74962	0.000430501	0.0220349	2.03283	1.02349
12675	0.9307	Stachyose	0.00444619	0.014315	1.801	0.00315792	0.0518358	3.2196	1.68688
12713	0.6164	Sucrose	0.00614202	0.00751757	0.462435	0.636951	0.881188	1.22396	0.291554
12875	0.8199	PS(16:0/16:0)	0.329541	0.6888	1.17703	0.0540742	0.231859	2.09018	1.06363
13080	0.9894	1-Palmitoyl-2-oleoyl-phosphatidylglycerol	0.117398	0.0602877	0.789892	0.0804363	0.295869	0.513533	-0.961472
13097	0.9938	Salinomycin	0.0233123	0.0261622	0.020729	0.753111	0.900224	1.12225	0.166392
13199	0.8753	1-Stearoyl-2-arachidonoyl-sn-glycerol	0.0408856	0.0469044	0.440422	0.510782	0.827724	1.14721	0.198133
13412	0.9894	1-Palmitoyl-2-oleoyl-sn-glycero-3-phosphoethanolamine	0.0243327	0.011651	0.905706	0.0449309	0.24535	0.478824	-1.06243
13501	0.9994	Ginsenoside Rg3	0.0828266	0.0577431	0.81179	0.25895	0.545478	0.697156	-0.520446
13565	0.9162	2-Oleoyl-1-stearoyl-sn-glycero-3-phosphoserine	2.3261	1.90816	0.451555	0.600331	0.816404	0.820326	-0.285731
13654	0.9946	Sphingomyelin (d18:1/18:0)	0.00967134	0.00218902	0.136184	0.106717	0.422648	0.226341	-2.14343
14018	0.9979	PC(16:0/16:0)	3.36243	3.6244	0.0691208	0.769926	0.930542	1.07791	0.108238
14348	0.9813	Solanine	0.00281582	0.00140476	1.03187	0.145561	0.418994	0.498879	-1.00324
14383	0.9604	Thioetheramide-PC	1.21665	1.15132	0.644794	0.897159	0.965849	0.946307	-0.0796196
14483	0.998	1,2-dioleoyl-sn-glycero-3-phosphatidylcholine	0.487521	0.379235	0.930514	0.284488	0.656399	0.777884	-0.362374
15065	0.9999	1-Stearoyl-2-oleoyl-sn-glycerol 3-phosphocholine (SOPC)	0.0065991	0.0101122	0.728604	0.277967	0.647153	1.53237	0.615761
15200	0.8233	Maltopentaose	0.0031444	0.00725646	1.85804	9.34495e-05	0.00910332	2.30774	1.20648
16784	0.8871	Raffinose	0.000932743	0.00456677	1.87148	0.0054361	0.0704738	4.89606	2.29162
j	0.9976	Nicotinamide	2.72091	1.05237	1.2736	0.0610957	0.299985	0.386772	-1.37044
